# Supplementary material for: Pharmacological Modulation of the Wnt/β-Catenin Pathway Inhibits Proliferation and Promotes Differentiation of Long-Lived Memory CD4+ T Cells in Antiretroviral Therapy-Suppressed Simian Immunodeficiency Virus-Infected Macaques
Source: J Virol. 2019 Dec 12;94(1):e01094-19. doi: 10.1128/JVI.01094-19 (PMC6912121; doi:10.1128/JVI.01094-19)
Supplement: Supplemental file 1 [file JVI.01094-19-sd001.xlsx]

## Sheet: Data set 1
Data set 1: Complete differential expression results comparing Control SCM vs CM
CMConVsSCMCon_D1p2OF_DESeq2_results	baseMean	log2FoldChange (CM_Control/SCM_Control)	lfcSE (CM_Control/SCM_Control)	stat (CM_Control/SCM_Control)	pvalue (CM_Control/SCM_Control)	padj (CM_Control/SCM_Control)
HNRPLL	1486.2	1.73371	0.200578	8.64361	5.4464e-18	6.37338e-14
FAM101B	3590.99	-1.81175	0.238934	-7.58262	3.38635e-14	1.98135e-10
FHL1	316.651	-1.95662	0.307181	-6.36961	1.8951e-10	6.9586e-07
KCNH3	1061.26	-1.22369	0.193174	-6.33466	2.3786e-10	6.9586e-07
ITGB1	11692.6	2.01259	0.325328	6.18634	6.15778e-10	1.43046e-06
GGT7	647.548	-1.59554	0.259072	-6.1587	7.33446e-10	1.43046e-06
CA8	365.662	2.32019	0.384653	6.03189	1.62053e-09	2.70906e-06
SFRP5	2743.82	-1.33784	0.225577	-5.93076	3.01539e-09	4.41076e-06
CD19	23.2068	-2.55788	0.444944	-5.74877	8.98977e-09	1.08719e-05
CCR8	47.7289	2.60847	0.454185	5.74319	9.29067e-09	1.08719e-05
BACH2	1483.95	-1.63844	0.292375	-5.60389	2.09594e-08	2.22969e-05
ACTG1	24035.5	0.851719	0.152431	5.58757	2.30268e-08	2.2455e-05
COA1	1183.19	0.943497	0.175663	5.37107	7.82696e-08	6.67632e-05
TMIGD2	494.272	-1.77691	0.331055	-5.36741	7.98739e-08	6.67632e-05
TIMD4	16.5587	-2.42568	0.453392	-5.35009	8.79126e-08	6.85835e-05
EGLN3	1292.64	1.72083	0.322681	5.33291	9.66522e-08	7.0689e-05
WSB2	827.974	0.818121	0.154181	5.30624	1.11911e-07	7.49134e-05
S100A4	7952.33	1.50482	0.283879	5.3009	1.15232e-07	7.49134e-05
CR1	1392.01	1.60449	0.304443	5.27024	1.36242e-07	8.39106e-05
HN1	1302.26	0.836042	0.160107	5.22177	1.77222e-07	0.000103693
IGFBP4	141.403	2.14478	0.412968	5.19358	2.06283e-07	0.000114949
LIMS1	3414	0.96968	0.187494	5.17181	2.31843e-07	0.000120906
SYT11	494.224	1.65186	0.319682	5.16719	2.37639e-07	0.000120906
AMIGO2	88.308	-2.17213	0.421895	-5.14851	2.62561e-07	0.00012802
NGFRAP1	121.38	-2.06341	0.402495	-5.12656	2.95081e-07	0.000138122
CXCR3	1281.85	1.70544	0.33369	5.11084	3.20733e-07	0.000144354
SESTD1	24.1612	-2.26745	0.445811	-5.08613	3.65449e-07	0.000158388
ZBP1	532.591	1.49085	0.300015	4.96927	6.72065e-07	0.000280875
SH3KBP1	2785.04	0.637968	0.129748	4.91696	8.78978e-07	0.000354683
LTBP3	1690.93	-1.16537	0.237765	-4.90135	9.51808e-07	0.000364198
PRDX1	960.254	0.942221	0.192342	4.89868	9.64805e-07	0.000364198
EHD4	628.039	1.12373	0.232313	4.83715	1.31715e-06	0.000481665
PTGER2	37.0231	2.07741	0.430404	4.82666	1.38842e-06	0.000492341
NDST2	2555.93	-0.751869	0.156245	-4.81212	1.49339e-06	0.00051399
MB21D1	155.32	1.62922	0.339445	4.79967	1.58924e-06	0.00053135
FUT7	267.964	1.89133	0.399725	4.73158	2.22783e-06	0.000724169
C20orf112	825.137	-0.948556	0.202358	-4.68752	2.76538e-06	0.000874606
MZB1	24.2537	-2.11645	0.453684	-4.66504	3.08564e-06	0.000950214
CXCR4	7038.75	-1.63146	0.352376	-4.62989	3.65867e-06	0.00109779
SNED1	333.14	-1.74282	0.377409	-4.61786	3.87713e-06	0.00113426
IFNAR2	281.895	1.33169	0.289358	4.6022	4.18052e-06	0.00119318
FRMD4B	538.634	1.51189	0.331491	4.56087	5.09423e-06	0.00141935
CD27	4663.56	-0.758213	0.166752	-4.54696	5.4427e-06	0.00145267
RORC	285.25	1.66788	0.366873	4.54621	5.46212e-06	0.00145267
NPDC1	266.582	1.62193	0.360883	4.49435	6.97835e-06	0.00176208
FBN1	17.9857	-2.0309	0.452063	-4.49252	7.03861e-06	0.00176208
ALDH2	676.63	-1.01517	0.226028	-4.49135	7.07721e-06	0.00176208
GALM	1225.21	0.889234	0.199062	4.46712	7.92793e-06	0.00193276
TMEM63A	4872.26	-0.813667	0.183491	-4.43437	9.23437e-06	0.00220193
ANXA1	9735.19	0.903592	0.203955	4.43034	9.40835e-06	0.00220193
AZGP1	12.8042	-2.02012	0.457249	-4.41799	9.96249e-06	0.00225694
CAPG	15802	1.00708	0.228024	4.41654	1.00291e-05	0.00225694
EEA1	1113.35	-0.838282	0.190521	-4.39994	1.08279e-05	0.00239071
ENAM	3.58541	1.4048	0.320001	4.39	1.13352e-05	NA
DGKD	1515.01	-0.866738	0.198953	-4.35649	1.32167e-05	0.00286411
ZWINT	230.737	1.43836	0.330748	4.3488	1.36882e-05	0.00287097
NKD2	461.327	-1.43295	0.329567	-4.34799	1.37391e-05	0.00287097
HMGB1	3389.61	0.573778	0.132429	4.33271	1.47285e-05	0.00302228
CENPM	257.092	1.65083	0.381432	4.32799	1.50475e-05	0.00302228
CA6	8580.8	-1.11731	0.258324	-4.32522	1.5238e-05	0.00302228
CAPZB	6027.91	0.664147	0.15381	4.31797	1.57471e-05	0.00307121
SLC29A1	204.751	1.69298	0.395506	4.28056	1.86428e-05	0.00357636
RFK	663.044	1.26274	0.295351	4.27538	1.90813e-05	0.00360145
MLXIP	3102.77	-1.02797	0.241475	-4.25704	2.07154e-05	0.00384293
TSG101	821.462	0.566638	0.133207	4.2538	2.10175e-05	0.00384293
GLB1	1363.99	0.918303	0.216566	4.24029	2.23236e-05	0.00396596
DBI	1997.17	0.888126	0.209472	4.23984	2.23683e-05	0.00396596
FABP5	618.337	1.44968	0.343557	4.21963	2.44708e-05	0.004274
STAMBPL1	502.171	1.27809	0.304115	4.20264	2.63821e-05	0.00454004
TANK	1239.67	0.645543	0.153726	4.19931	2.67732e-05	0.00454058
BCL2L1	267.663	1.08315	0.258661	4.18751	2.82029e-05	0.00471473
ANXA2	11070.3	1.006	0.241171	4.1713	3.02861e-05	0.00499166
PDLIM5	724.694	0.900287	0.216397	4.16035	3.17758e-05	0.00515189
FAM129A	780.515	1.34214	0.322803	4.15776	3.21387e-05	0.00515189
ADAMTS10	1053.97	-0.946429	0.22787	-4.15338	3.27601e-05	0.00518053
DPP3	802.711	0.724903	0.175914	4.12078	3.77595e-05	0.00589149
YPEL4	71.8642	-1.65896	0.404505	-4.10122	4.10984e-05	0.00619499
IGLL5	90.1998	-1.78573	0.435505	-4.10038	4.12476e-05	0.00619499
EXO1	42.4172	1.90412	0.464405	4.10012	4.12929e-05	0.00619499
CCDC167	532.903	1.20643	0.294538	4.096	4.20354e-05	0.00622656
TRIB2	5316.39	0.938244	0.230739	4.06625	4.77762e-05	0.00697257
TTC24	165.427	-1.86804	0.45967	-4.06388	4.82634e-05	0.00697257
GNAI2	11172.8	0.510014	0.125611	4.06025	4.90198e-05	0.00699549
RP1L1	81.4251	-1.87825	0.463982	-4.04812	5.16301e-05	0.00722278
TPM4	613.222	1.01149	0.249926	4.04714	5.1847e-05	0.00722278
TPST2	1388.9	0.826608	0.204725	4.03765	5.3989e-05	0.0074327
RIN3	1126.66	-1.03407	0.256328	-4.03417	5.47963e-05	0.00745612
TXNRD1	543.7	1.11255	0.276691	4.02093	5.79682e-05	0.00779706
GATA3	2246.02	0.678358	0.169861	3.99361	6.50759e-05	0.0085733
CHN1	69.2642	1.82171	0.456211	3.99314	6.52046e-05	0.0085733
SLC25A24	472.675	1.21814	0.305742	3.98421	6.77064e-05	0.00880333
GLTPD1	634.41	0.921315	0.231482	3.98007	6.88951e-05	0.00885945
UCP2	16667.8	0.615262	0.155405	3.95909	7.52348e-05	0.00956144
APOBEC3H	670.071	1.07278	0.271129	3.95671	7.59882e-05	0.00956144
MARCH3	490.57	-1.19575	0.303496	-3.93991	8.15128e-05	0.0101475
DLGAP5	81.2328	1.67925	0.426763	3.93484	8.32515e-05	0.0102548
CDC20	163.503	1.63123	0.414853	3.93207	8.42181e-05	0.0102658
CDIP1	1449.38	-0.609928	0.155248	-3.92873	8.5395e-05	0.010302
FCRLA	4.61019	-1.52976	0.389894	-3.92353	8.72606e-05	NA
E2F7	25.3171	1.81132	0.462253	3.91845	8.91194e-05	0.0106416
RNASE4	989.215	0.950422	0.242795	3.9145	9.05916e-05	0.0107081
TPX2	156.289	1.58634	0.407692	3.89102	9.98252e-05	0.0116815
GLUD1	2127.56	0.824073	0.211972	3.88765	0.000101221	0.0117276
LEO1	485.418	0.828097	0.214095	3.8679	0.000109777	0.0125942
CCNA2	158.456	1.4833	0.384726	3.85548	0.000115503	0.0130607
METAP1D	218.816	-1.03528	0.268605	-3.85427	0.000116076	0.0130607
POGZ	894.678	-0.799603	0.20763	-3.85109	0.000117594	0.0131056
CALM3	1373.05	0.701774	0.182483	3.8457	0.000120208	0.0132705
PMS1	402.272	-0.781304	0.204091	-3.82822	0.000129075	0.0141162
TOP2A	277.169	1.606	0.420251	3.82153	0.000132626	0.0143065
RAB11FIP1	640.228	0.794316	0.207917	3.82035	0.00013326	0.0143065
MLH3	387.77	-0.860155	0.226272	-3.80141	0.000143873	0.0151612
SUMO1	798.382	0.722578	0.190165	3.79974	0.000144846	0.0151612
CCR4	355.659	1.48537	0.391148	3.79747	0.000146179	0.0151612
PKM	5178.38	0.52749	0.138925	3.79693	0.000146502	0.0151612
TXNDC9	546.406	0.855689	0.225586	3.79318	0.000148731	0.0151612
HEBP2	846.752	0.866102	0.228358	3.79274	0.000148995	0.0151612
CENPE	117.093	1.45433	0.384231	3.78506	0.000153673	0.0154334
FYB	9815.26	0.487847	0.128987	3.78213	0.000155493	0.0154334
NRIP1	1344.63	-1.08169	0.286049	-3.7815	0.000155888	0.0154334
CETP	67.0478	1.47359	0.389859	3.77981	0.000156945	0.0154334
ESD	827.157	0.670011	0.178013	3.76382	0.000167337	0.0161754
KIF20B	426.253	0.613406	0.162981	3.76365	0.000167448	0.0161754
PITPNC1	3017.84	-0.745766	0.198243	-3.76188	0.000168638	0.0161754
TCF7L2	36.1904	-1.68375	0.448326	-3.75563	0.000172904	0.0163235
MT1E	625.136	1.31746	0.350806	3.75553	0.000172972	0.0163235
NDC80	200.761	1.36191	0.363329	3.74842	0.000177953	0.0166593
MS4A1	11.8932	-1.67133	0.447731	-3.7329	0.000189291	0.01758
TOX2	335.192	1.08984	0.292336	3.72803	0.000192984	0.0177819
IL24	34.3189	-1.4413	0.388554	-3.70939	0.000207758	0.0189936
PIK3IP1	5528.29	-0.667087	0.179945	-3.70716	0.000209594	0.0190129
TRIP4	480.856	0.735999	0.198744	3.70326	0.000212848	0.0191596
PSMA5	1633.58	0.560606	0.151793	3.69322	0.000221431	0.0197801
PILRB	210.755	-1.18574	0.32133	-3.6901	0.00022417	0.019873
ITPRIP	998.782	-1.0102	0.274602	-3.67877	0.000234363	0.0206205
LMO4	175.388	1.00037	0.272309	3.67364	0.000239119	0.0208819
AIM2	1131.39	0.923679	0.252033	3.66491	0.000247426	0.0214473
OSTF1	2872.72	0.653562	0.178592	3.65952	0.000252691	0.0217426
SYNGAP1	46.0986	-1.65806	0.454479	-3.64827	0.00026401	0.0225507
ITGB1BP1	811.592	0.607931	0.166786	3.64497	0.000267419	0.0226764
PFKP	1218.88	0.632323	0.173605	3.64232	0.000270196	0.022747
CCND3	8755.1	-0.602239	0.165563	-3.63751	0.000275289	0.0230102
LAGE3	737.214	0.874692	0.241512	3.62174	0.000292634	0.0242356
VIPR1	301.98	1.24512	0.34406	3.61889	0.000295867	0.0242356
WDR59	477.832	-0.742602	0.205216	-3.61863	0.000296162	0.0242356
KCNQ5	175.541	-1.38354	0.382921	-3.61311	0.000302544	0.0245859
CSNK1E	468.226	-0.800433	0.221807	-3.60869	0.00030775	0.0248365
CPNE6	20.5366	-1.49771	0.415327	-3.60609	0.000310845	0.0249144
RYK	224.892	-1.13832	0.315852	-3.60396	0.000313401	0.0249484
DCLRE1C	610.857	0.793814	0.220684	3.59706	0.000321829	0.0253564
LZTS2	870.961	-0.70182	0.195154	-3.59623	0.00032286	0.0253564
IQGAP2	3163.32	0.721425	0.200852	3.59183	0.000328365	0.0253835
SIK3	1569.6	0.698737	0.194673	3.58928	0.000331588	0.0253835
ATP6V1D	617.761	0.81451	0.22694	3.58909	0.00033183	0.0253835
SNAPIN	871.713	0.689914	0.192227	3.58905	0.000331881	0.0253835
S100A10	8723.61	0.807767	0.225527	3.58169	0.000341384	0.0259407
ACTN3	195.74	1.30868	0.365999	3.57565	0.000349357	0.026234
S100A11	12021.8	0.839233	0.234726	3.57537	0.000349727	0.026234
SAC3D1	166.369	1.0412	0.292052	3.56512	0.000363689	0.0271076
TESC	1647.16	0.859719	0.241806	3.55541	0.000377384	0.0279503
BIN1	2081.89	0.61062	0.172013	3.54984	0.000385465	0.0281292
MFHAS1	1488.91	1.05192	0.296378	3.54925	0.000386337	0.0281292
EVI2B	1088.14	0.96402	0.271799	3.54681	0.000389929	0.0281292
PPM1G	2296.9	0.544167	0.153453	3.54615	0.000390898	0.0281292
PTTG1	742.962	1.16656	0.329021	3.54553	0.000391818	0.0281292
ACOT7	1397.74	0.919994	0.259953	3.53907	0.000401533	0.0284629
ANG	181.425	0.894537	0.252799	3.53853	0.000402357	0.0284629
NAGA	1752.86	0.736711	0.208307	3.53666	0.000405214	0.0284629
BCAT1	97.6465	1.58149	0.447344	3.53529	0.000407321	0.0284629
GPRASP1	602.356	-1.139	0.322257	-3.53445	0.000408629	0.0284629
RGS3	108.919	1.35052	0.382556	3.53026	0.000415159	0.0286515
TSPO	3043.66	0.892638	0.252917	3.52938	0.000416539	0.0286515
PMVK	822.178	0.778517	0.220667	3.52802	0.000418681	0.0286515
DIP2C	1461.23	-0.870334	0.247281	-3.51961	0.00043218	0.0292144
GINS2	84.5331	1.3116	0.372746	3.51875	0.000433589	0.0292144
E2F1	119.804	1.51718	0.431483	3.51621	0.00043775	0.0292144
TMEM71	1455.77	-0.502233	0.142876	-3.51516	0.000439493	0.0292144
CCR3	45.0347	1.61993	0.461183	3.51255	0.000443829	0.0292144
RNF149	2376.99	0.619077	0.176267	3.51216	0.000444472	0.0292144
YWHAB	11275.1	0.371026	0.105649	3.51188	0.000444942	0.0292144
SPIN1	368.645	-1.16938	0.333088	-3.51073	0.00044688	0.0292144
ITGAD	29.6354	-1.54829	0.44155	-3.50649	0.000454061	0.029519
C10orf2	466.268	-1.06082	0.302955	-3.50157	0.000462533	0.0299037
CCNB2	98.8631	1.46283	0.418745	3.49337	0.000476957	0.0306668
XIRP2	3.51275	1.13015	0.323729	3.49104	0.00048115	NA
INVS	373.301	-0.897073	0.257142	-3.48862	0.000485517	0.0309859
LPXN	1817.99	0.925489	0.265359	3.48769	0.000487216	0.0309859
NCF4	1360.49	1.19599	0.343768	3.47907	0.000503157	0.0318002
S100A3	30.7398	1.51992	0.43703	3.47785	0.000505456	0.0318002
GNAZ	87.5951	-1.48966	0.428944	-3.47285	0.000514961	0.0320843
TNFRSF4	471.066	1.14642	0.330135	3.47259	0.000515455	0.0320843
EMILIN2	19.1564	-1.61077	0.464058	-3.47106	0.0005184	0.0320969
CLYBL	253.499	0.882378	0.254379	3.46875	0.000522884	0.0322042
GAL3ST4	315.984	-1.21757	0.351165	-3.46724	0.000525834	0.0322163
ETHE1	1697.64	0.670961	0.193882	3.46067	0.000538837	0.032841
CEP164	756.633	0.730928	0.211528	3.45547	0.000549342	0.0333078
WIPF3	2.37743	1.0054	0.290977	3.45525	0.000549784	NA
FCRL1	6.1005	-1.29374	0.374533	-3.45428	0.000551758	NA
ABRACL	1166.22	0.757057	0.219348	3.45139	0.000557701	0.0334891
COPZ1	1455.13	0.626612	0.181562	3.45122	0.000558055	0.0334891
KIF2C	69.3508	1.50075	0.436463	3.43844	0.000585082	0.0349318
UBE2E2	335.062	-1.16467	0.339021	-3.43538	0.000591727	0.035038
LRRFIP1	2736.94	0.602847	0.175557	3.4339	0.000594957	0.035038
HCLS1	6777.68	0.442203	0.128791	3.4335	0.000595843	0.035038
CLSPN	37.065	1.5159	0.442231	3.42784	0.000608409	0.035598
PDE3B	672.053	-1.19033	0.347447	-3.42594	0.000612685	0.0356699
TMEM51	23.3082	1.56933	0.458256	3.42457	0.00061578	0.0356726
TRIM28	4595.03	-0.45566	0.133293	-3.4185	0.000629674	0.0361267
SAPCD1	56.5799	-1.39471	0.407995	-3.41845	0.000629793	0.0361267
PHF1	3859.79	-0.658173	0.192767	-3.41434	0.000639356	0.036491
IARS2	597.178	0.935688	0.274199	3.41245	0.000643825	0.036491
HMGB2	2755.43	0.822072	0.240954	3.41174	0.000645499	0.036491
ARPC2	14233.4	0.460377	0.13518	3.40565	0.00066006	0.0371347
ECT2	130.381	1.42919	0.419978	3.403	0.000666498	0.0373023
PRDX2	896.985	-0.877807	0.258084	-3.40125	0.000670786	0.0373023
ABHD1	61.7641	1.41533	0.416222	3.40043	0.000672806	0.0373023
ZNF395	1000.79	-0.788122	0.231938	-3.39799	0.000678839	0.0373023
TMEM150A	220.504	-0.982419	0.28914	-3.39772	0.000679495	0.0373023
PKP2	168.261	-1.38931	0.409048	-3.39645	0.000682649	0.0373023
KCNAB2	5576.45	0.428103	0.126084	3.39537	0.000685353	0.0373023
ARPC1B	21525.9	0.586759	0.17299	3.39186	0.000694198	0.0374729
ZNF331	427.81	-0.977377	0.288177	-3.39159	0.000694892	0.0374729
RFC5	122.819	0.785695	0.231911	3.38792	0.000704256	0.0374862
THRA	175.04	-0.93849	0.277067	-3.38723	0.000706019	0.0374862
UBE2A	727.605	0.736402	0.217423	3.38696	0.000706728	0.0374862
CLIC1	2874.43	0.720498	0.212757	3.38648	0.000707952	0.0374862
ATG16L1	1485.72	-0.642856	0.189931	-3.38469	0.000712579	0.0375613
TRAT1	2999.08	0.670938	0.198376	3.38215	0.00071921	0.0377408
SLC9A9	977.446	0.785018	0.233256	3.36548	0.000764104	0.0397779
TYMS	19.7949	1.49409	0.443981	3.36522	0.00076483	0.0397779
CGREF1	146.589	1.36195	0.405129	3.36177	0.000774453	0.0401002
PRR5L	250.225	1.47205	0.438578	3.35641	0.000789615	0.0407052
RPE65	1.97385	0.88657	0.264627	3.35026	0.000807357	NA
SMC2	331.307	0.802189	0.239585	3.34825	0.000813243	0.0413955
PTER	208.657	0.771501	0.230457	3.3477	0.000814849	0.0413955
SKAP1	6212.21	0.43799	0.130853	3.34718	0.000816382	0.0413955
IRX3	4.3031	-1.37878	0.411939	-3.34705	0.000816766	NA
TXN	1022.34	0.707762	0.211467	3.34692	0.000817156	0.0413955
PPIL1	364.145	0.864845	0.258577	3.34463	0.000823926	0.0415585
MCM3	659.043	1.03874	0.310951	3.34052	0.000836222	0.0419977
MSRA	342.069	0.729096	0.218926	3.33033	0.000867429	0.0433789
IL10RA	7074.41	-0.650982	0.195597	-3.32818	0.000874151	0.043529
BIK	207.471	1.01799	0.306108	3.3256	0.000882275	0.0437474
DBN1	639.156	-1.03564	0.311572	-3.32393	0.000887578	0.0437611
PDZD11	798.571	0.63567	0.191285	3.32316	0.000890032	0.0437611
SRI	1914.25	0.551679	0.166268	3.31801	0.000906613	0.0443899
APOBEC3C	3023.37	0.749874	0.226269	3.31409	0.000919428	0.0448298
DCTN2	1761.29	0.483317	0.146161	3.30675	0.000943867	0.0458304
GALNT11	608.804	-0.772034	0.233626	-3.30458	0.0009512	0.0459956
ELOVL5	2106.56	0.854398	0.258994	3.29892	0.000970591	0.0463949
LEPREL2	66.8182	-1.5321	0.464429	-3.29889	0.000970666	0.0463949
TTC39C	842.315	0.689149	0.208916	3.2987	0.000971351	0.0463949
TJP3	24.9132	-1.43148	0.434228	-3.29661	0.000978582	0.0465503
SCEL	5.78105	-1.2803	0.388458	-3.29586	0.000981218	NA
HMGA1	440.224	0.672905	0.204282	3.294	0.000987724	0.0467949
EVA1C	940.175	0.816577	0.248004	3.2926	0.000992652	0.0468388
CBR3	38.971	1.29292	0.392975	3.29007	0.00100161	0.0470717
ERGIC2	709.981	0.674293	0.205022	3.28888	0.00100588	0.0470832
LRRC43	27.1588	1.52489	0.464296	3.2843	0.00102235	0.0476634
IFNAR1	912.879	0.822309	0.250472	3.28304	0.00102695	0.0476881
LONP1	1325.15	-0.504107	0.153663	-3.28061	0.00103582	0.047867
HTATSF1	1261.72	0.655835	0.199965	3.27975	0.00103899	0.047867
REEP5	2573.69	0.632765	0.193118	3.27658	0.00105074	0.0481828
GAPDH	21401	0.512257	0.156382	3.27568	0.00105408	0.0481828
SYNPO	14.2389	1.35824	0.414889	3.27374	0.00106134	0.048326
UBE2V2	516.78	0.598163	0.182846	3.27141	0.00107012	0.0484477
CRIP1	10113.1	0.924199	0.282572	3.27067	0.00107292	0.0484477
MKI67	1129.29	1.25394	0.383497	3.26975	0.00107643	0.0484477
GALK2	492.721	0.678713	0.208003	3.263	0.0011024	0.0494239
MGAT4A	1116.49	-0.442138	0.135545	-3.26193	0.00110657	0.0494239
PRRT1	30.4472	-1.51409	0.464346	-3.2607	0.00111138	0.04945
CD86	230.316	1.35038	0.414675	3.25649	0.001128	0.0498138
CENPW	46.9973	1.3147	0.403719	3.25647	0.00112807	0.0498138
PCNXL2	843.544	-0.804413	0.247299	-3.25279	0.00114276	0.0501095
APOBEC3G	774.469	1.2724	0.391257	3.25208	0.00114566	0.0501095
RRAS2	477.286	0.883768	0.271795	3.25159	0.00114761	0.0501095
TUBA3E	11.0447	-1.47405	0.454523	-3.24306	0.00118254	0.0514425
ARL3	243.313	0.796395	0.24568	3.2416	0.00118862	0.051473
TRPM2	274.153	-1.49911	0.462577	-3.24078	0.00119203	0.051473
APLP1	4.45561	1.05868	0.326784	3.23969	0.00119662	NA
LRP5	820.293	-1.21303	0.374845	-3.23608	0.00121181	0.0519919
COMTD1	176.837	0.990929	0.306237	3.23582	0.00121294	0.0519919
RAP1GAP2	909.947	1.09175	0.337657	3.23331	0.00122366	0.0522601
KLF8	2348.19	0.611212	0.189204	3.23045	0.00123596	0.0525933
TFR2	2.80536	-0.9283	0.287558	-3.22822	0.00124564	NA
DYRK2	4944.4	-0.469747	0.14558	-3.22672	0.00125217	0.0530901
HADHA	1904.08	0.571837	0.177385	3.2237	0.00126544	0.0534592
CA5B	776.853	0.728777	0.22626	3.22096	0.0012776	0.053654
PDIA6	998.361	0.639714	0.198683	3.21978	0.00128291	0.053654
MAPRE1	1750.68	0.402714	0.125083	3.21957	0.00128381	0.053654
MRPL41	718.633	0.906962	0.282005	3.21612	0.00129936	0.0539617
USP36	3283.3	-0.590448	0.183603	-3.21589	0.00130039	0.0539617
LAT2	84.7472	-1.39472	0.43401	-3.21357	0.00131098	0.0542088
VOPP1	945.853	0.891645	0.277634	3.21158	0.00132007	0.0543924
DNASE1L3	13.2511	-1.30544	0.407768	-3.20142	0.00136751	0.0561494
PPFIBP2	1617.22	-0.605391	0.189346	-3.19728	0.00138728	0.0567621
ADCY1	10.0096	1.22227	0.382635	3.19434	0.00140153	0.0571451
FOXP1	4871	-0.625296	0.196052	-3.18944	0.00142549	0.0578787
CD40LG	2348.05	1.06768	0.334838	3.18865	0.00142941	0.0578787
LGALS3	2275.38	1.01278	0.317803	3.1868	0.00143854	0.0579233
GLIPR2	4915.53	0.527054	0.165406	3.18643	0.00144041	0.0579233
RFFL	953.948	0.839724	0.263725	3.18409	0.00145208	0.0581927
SSBP3	502.336	-0.705104	0.222042	-3.17554	0.00149558	0.0596276
FNBP1	6460.81	0.346272	0.10906	3.17506	0.00149808	0.0596276
MRPL13	598.371	0.635884	0.200419	3.17277	0.00150992	0.0598954
PMEL	163.107	-1.08656	0.342683	-3.17075	0.00152046	0.0601096
CENPF	372.087	0.902236	0.284832	3.16761	0.00153696	0.0605571
SLC16A7	512.115	-0.687109	0.217221	-3.16318	0.00156058	0.0612814
SAMHD1	4837.09	0.679434	0.215014	3.15996	0.00157793	0.0614045
GORAB	168.8	1.04316	0.330136	3.15978	0.00157887	0.0614045
TK1	259.141	1.34631	0.426092	3.15967	0.00157945	0.0614045
PRADC1	314.887	0.676863	0.214581	3.15434	0.00160859	0.0622395
IGJ	71.5704	-1.36456	0.432773	-3.15307	0.00161562	0.0622395
MICAL1	1475.93	0.72776	0.230826	3.15284	0.00161689	0.0622395
FUT8	420.995	0.838112	0.266051	3.1502	0.00163159	0.0625997
SBF2	138.536	-1.21753	0.387008	-3.146	0.0016552	0.0632978
FUOM	677.426	-0.955637	0.303915	-3.14442	0.00166416	0.0634035
MMD	922.817	-0.787541	0.250522	-3.14361	0.0016688	0.0634035
LPGAT1	480.199	0.935345	0.298673	3.13166	0.00173818	0.0657033
SMIM3	2027.01	-0.667849	0.213284	-3.13126	0.00174056	0.0657033
APOBEC3B	43.583	1.43457	0.458469	3.12905	0.00175371	0.0659554
TPI1	8166.43	0.529984	0.169419	3.12825	0.00175851	0.0659554
STMN1	2626.88	0.76463	0.244654	3.12536	0.0017759	0.0663947
MYO1F	3673.85	0.948609	0.303638	3.12415	0.0017832	0.0664554
CDK1	102.545	1.21634	0.390041	3.1185	0.00181777	0.0675286
PLEKHM1	1556.79	-0.534223	0.171446	-3.11598	0.00183334	0.0678914
ACTB	163753	0.466387	0.149723	3.115	0.00183945	0.067903
LEPROTL1	981.83	-0.704196	0.2262	-3.11316	0.00185097	0.0681134
CDKN3	79.5699	1.10169	0.354063	3.11157	0.00186097	0.0682667
SMPD2	2276.75	0.582412	0.187287	3.10973	0.0018726	0.0684785
WDR18	606.776	0.626971	0.201728	3.108	0.00188361	0.0686666
FOXO3	1042.39	-0.579642	0.186642	-3.10564	0.00189869	0.0688085
AUTS2	604.815	-0.999751	0.321924	-3.10555	0.00189926	0.0688085
COTL1	12285.6	0.687654	0.221893	3.09903	0.00194154	0.0701231
POMP	920.923	0.529057	0.170832	3.09695	0.00195523	0.0704002
NADKD1	306.985	0.800662	0.259192	3.08907	0.00200785	0.0720732
TPM3	11223.1	0.374957	0.121461	3.08706	0.00202147	0.0723404
NCAPH	153.209	1.19571	0.388268	3.0796	0.00207279	0.0735479
ASPH	186.527	-0.692033	0.224718	-3.07956	0.00207309	0.0735479
ZNF485	41.0797	-1.39399	0.452804	-3.07858	0.00207988	0.0735479
FDXACB1	242.747	-0.85997	0.279346	-3.07851	0.00208036	0.0735479
DIEXF	350.978	-0.923018	0.300078	-3.07593	0.00209848	0.0738577
RAB11FIP4	1111.98	-0.669397	0.217657	-3.07547	0.00210174	0.0738577
PWP1	1467.52	0.326704	0.106329	3.07259	0.00212212	0.0742037
DMXL2	66.8907	-1.4248	0.463773	-3.07219	0.00212497	0.0742037
PLK1	184.434	1.15948	0.37751	3.07139	0.00213061	0.0742037
MTAP	508.383	0.566603	0.185457	3.05518	0.00224925	0.0781032
OXCT1	815.501	0.61354	0.201004	3.05238	0.00227036	0.0786027
FAM204A	791.409	0.539855	0.176966	3.05062	0.00228368	0.0788071
KNSTRN	37.7899	1.11827	0.366666	3.04983	0.00228973	0.0788071
PSMA7	5330.77	0.468197	0.153775	3.04468	0.00232925	0.0799321
FPR3	0.936543	-0.639607	0.210203	-3.04281	0.00234379	NA
FXYD1	15.9546	1.23575	0.406134	3.04272	0.00234452	0.0802209
FAM107B	4524.47	0.460894	0.151554	3.04112	0.002357	0.0804129
IK	4263.63	0.3549	0.116769	3.03934	0.00237097	0.08053
FOXO1	4166.31	-0.509903	0.16779	-3.03893	0.0023742	0.08053
DYNLL1	2462.48	0.651282	0.214632	3.03441	0.00241009	0.081511
TULP4	123.027	-1.05565	0.348273	-3.0311	0.00243667	0.0820424
PROM2	63.2326	-1.34415	0.44351	-3.03071	0.00243982	0.0820424
ADGRF3	484.072	-0.867286	0.286395	-3.02829	0.00245944	0.0823315
GTF2H5	977.752	0.572106	0.188944	3.02791	0.00246249	0.0823315
TRIM37	353.989	0.945143	0.31234	3.02601	0.00247804	0.0825928
C9orf156	242.543	-0.824337	0.272487	-3.02523	0.00248442	0.0825928
RHOH	3487.6	-0.437247	0.144618	-3.02346	0.002499	0.0828424
SOX4	189.844	-1.27498	0.42199	-3.02135	0.00251647	0.0831858
PSD4	4623.24	-0.427799	0.141644	-3.02025	0.00252565	0.0832539
TNK1	1045.25	-0.877824	0.291297	-3.0135	0.0025825	0.0848889
CHD3	7000.8	-0.651545	0.216381	-3.0111	0.00260299	0.0853227
RAB27A	753.978	0.73458	0.244039	3.0101	0.00261164	0.085367
IKZF2	339.478	-0.836161	0.277903	-3.00882	0.00262264	0.0854879
SRCAP	2146.15	-0.490425	0.163342	-3.00245	0.00267814	0.087016
MVP	6816.92	0.665879	0.221847	3.00152	0.00268634	0.087016
COA3	1137.22	0.608659	0.202826	3.0009	0.00269183	0.087016
MYBL2	398.022	1.09936	0.366522	2.99943	0.00270484	0.0870421
PSMA2	2861.81	0.435959	0.145362	2.99913	0.00270751	0.0870421
ZNF618	681.9	-0.640318	0.213639	-2.9972	0.00272475	0.0871845
RAB11FIP2	324.112	-0.824223	0.27505	-2.99663	0.0027298	0.0871845
CHRNA9	167.091	-1.26248	0.421375	-2.99609	0.00273467	0.0871845
RAD54L	34.2696	1.34715	0.449755	2.9953	0.00274174	0.0871845
SCIMP	17.5512	-1.38288	0.462389	-2.99072	0.00278323	0.0882639
SBK1	214.176	-1.09315	0.365764	-2.98867	0.00280192	0.0886165
HHIPL1	4.29133	-0.983212	0.329189	-2.98677	0.00281937	NA
CD44	8483.15	0.515247	0.172609	2.98505	0.00283531	0.0894306
CNN3	94.7593	-1.24392	0.416945	-2.98342	0.00285047	0.0896671
DYNC1I2	614.141	0.498148	0.167175	2.9798	0.00288439	0.090491
SHISA2	11.7269	-1.15068	0.386403	-2.97791	0.00290218	0.0908055
PLCL1	529.78	-0.868538	0.291844	-2.97604	0.00291996	0.0911184
PITPNM2	1298.15	-0.600772	0.201982	-2.97439	0.00293576	0.0912315
CD47	2341.64	0.395955	0.133138	2.97403	0.00293918	0.0912315
RANBP9	465.03	-0.675723	0.227305	-2.97276	0.00295134	0.091343
SHFM1	1062.4	0.607273	0.204329	2.97203	0.00295838	0.091343
CHMP4A	1017.33	0.675284	0.227546	2.96768	0.00300056	0.0924014
DCHS1	123.731	-1.34232	0.452603	-2.96578	0.00301919	0.0927313
PJA1	213.599	-0.793181	0.26778	-2.96206	0.0030559	0.093613
MRPL35	297.211	0.958179	0.323726	2.95985	0.0030779	0.0940408
UQCRB	621.465	0.64463	0.217887	2.95856	0.00309084	0.09419
ZMAT2	618.696	0.460083	0.155707	2.9548	0.00312867	0.0950953
SZT2	1510.04	-0.590314	0.199901	-2.95303	0.00314667	0.0952445
ARMCX4	192.273	-1.19514	0.404758	-2.95272	0.00314986	0.0952445
PAQR4	244.047	0.890828	0.302034	2.94943	0.00318365	0.0960182
MCM2	370.725	1.03588	0.351393	2.94793	0.00319906	0.096235
VDAC3	2258.54	0.470929	0.159918	2.94482	0.00323139	0.0969584
FAM206A	352.72	0.490964	0.166921	2.9413	0.00326841	0.0976394
C2CD4C	58.488	-1.2984	0.441472	-2.94107	0.00327078	0.0976394
AKR1A1	2066.15	0.570273	0.194116	2.9378	0.00330551	0.0984251
PRDM8	269.225	-1.11167	0.378507	-2.93699	0.00331414	0.0984318
DEK	1349.62	0.479841	0.163532	2.93424	0.00334367	0.0990574
RABL5	61.4925	1.28271	0.437373	2.93277	0.00335955	0.0991828
CHMP7	9821.65	-0.5743	0.195951	-2.93083	0.00338053	0.0991828
SEC61B	836.979	0.600991	0.205085	2.93045	0.00338471	0.0991828
SAMD3	98.672	-1.35662	0.462942	-2.93043	0.00338495	0.0991828
NCAPD2	785.099	0.837753	0.285928	2.92994	0.00339029	0.0991828
SSH1	240.656	-0.829871	0.283417	-2.92809	0.00341049	0.0992639
SATB1	3577.73	-0.724508	0.247489	-2.92743	0.00341772	0.0992639
C5AR1	6.32006	1.30792	0.446781	2.92742	0.00341787	NA
MICALL2	10.1713	-1.32758	0.453508	-2.92736	0.00341851	0.0992639
NSMF	1448.68	-0.675164	0.230773	-2.92566	0.00343728	0.0994367
B3GNT7	16.0786	-1.35818	0.464342	-2.92495	0.0034451	0.0994367
PDCD2L	105.517	0.841696	0.287807	2.92451	0.00344995	0.0994367
GPR25	214.815	1.34862	0.461291	2.92358	0.00346032	0.0994906
GLTP	1527.91	-0.344037	0.117755	-2.92164	0.00348194	0.0998669
EID2	317.935	-0.664474	0.227613	-2.91932	0.00350797	0.100367
MRPL47	484.378	0.57939	0.198555	2.91803	0.00352248	0.100537
PIEZO1	2784.44	0.76535	0.262568	2.91486	0.00355843	0.101316
ARPC5	3470.64	0.580126	0.199106	2.91366	0.00357219	0.101461
IAH1	680.993	0.585261	0.201093	2.91039	0.00360973	0.102279
BIRC5	113.81	1.33122	0.457589	2.9092	0.00362358	0.102423
TM7SF2	360.536	-0.868016	0.29877	-2.9053	0.003669	0.103457
CDKN2A	35.1687	1.28909	0.443834	2.90445	0.00367897	0.103477
ZNF76	1284.37	-0.522442	0.179921	-2.90374	0.00368738	0.103477
DHRS3	1514.38	-0.82801	0.285275	-2.9025	0.00370198	0.103638
KDM6B	728.824	-1.08943	0.375476	-2.90146	0.00371433	0.103735
KIAA0430	466.582	-0.826402	0.28506	-2.89904	0.00374304	0.104288
C16orf58	607.084	-0.692032	0.238966	-2.89595	0.00378016	0.105072
CCDC92	170.533	0.856305	0.295972	2.8932	0.00381336	0.105527
SSBP1	819.235	0.52852	0.182683	2.8931	0.00381456	0.105527
GPR55	50.6619	1.32351	0.457599	2.8923	0.00382438	0.105549
NPL	246.018	-0.695086	0.240418	-2.89116	0.00383829	0.105585
RSAD1	325.683	-0.850845	0.294379	-2.89031	0.00384865	0.105585
XAF1	542.856	0.95627	0.330892	2.88997	0.00385275	0.105585
TCIRG1	3126.68	0.66377	0.22981	2.88835	0.00387273	0.105885
PELI2	101.402	-1.12969	0.39165	-2.88444	0.00392115	0.106959
CFL1	17575.1	0.484414	0.168117	2.88141	0.00395894	0.107739
SLC35B3	444.666	0.624407	0.216775	2.88044	0.00397119	0.107757
C11orf95	23.2458	-1.24714	0.433051	-2.8799	0.00397805	0.107757
IL18BP	711.92	0.551507	0.191616	2.87819	0.00399963	0.108092
NTNG2	123.458	-1.27993	0.444955	-2.87653	0.00402077	0.108413
TSPAN3	1165.69	-0.815733	0.283888	-2.87343	0.0040604	0.109229
SNRNP27	411.156	0.516267	0.179754	2.87207	0.00407788	0.109448
ULBP3	33.565	1.18893	0.41456	2.86792	0.00413177	0.110631
PDK1	2144.41	-0.734682	0.256234	-2.86723	0.00414088	0.110631
TRIM13	308.521	0.63152	0.220371	2.86571	0.00416075	0.110897
PSMB2	1511.47	0.433688	0.151373	2.86502	0.00416978	0.110897
UBE2N	1614.98	0.520772	0.181857	2.86363	0.00418815	0.111133
MRPS36	344.1	0.693778	0.242352	2.86269	0.00420063	0.111137
EZH2	704.488	0.702038	0.245351	2.86136	0.00421831	0.111137
SLC25A5	4178.86	0.502295	0.175546	2.86133	0.00421871	0.111137
SLC16A5	471.168	-0.683197	0.238817	-2.86076	0.0042263	0.111137
TMEM101	272.2	0.636067	0.222599	2.85746	0.00427053	0.111851
MAF	412.645	1.1393	0.398731	2.85731	0.00427255	0.111851
PSMD12	900.345	0.50075	0.175307	2.85642	0.00428453	0.111914
HHIP	6.15852	-0.953585	0.333983	-2.85519	0.00430106	NA
DLD	973.72	0.685164	0.240016	2.85467	0.00430822	0.112252
CD2	3453.46	0.529083	0.185388	2.85392	0.00431831	0.112252
BAZ2A	1689.66	-0.489122	0.171437	-2.85307	0.00432985	0.112252
PPP1CA	5711.37	0.501075	0.175677	2.85225	0.00434104	0.112252
APOL2	4998.02	0.991053	0.347502	2.85193	0.00434541	0.112252
EVI2A	312.203	0.797347	0.279815	2.84956	0.00437804	0.112687
CLEC2D	1854.7	0.529201	0.185747	2.84904	0.00438507	0.112687
NBEAL2	1769.65	0.643043	0.22574	2.8486	0.00439114	0.112687
TBC1D13	782.969	-0.552226	0.193944	-2.84735	0.00440851	0.112885
TIGD3	31.8158	1.32042	0.463921	2.84621	0.00442434	0.113043
NDUFA12	688.138	0.587567	0.20649	2.8455	0.00443423	0.113046
TCEB3	1522.54	0.373922	0.131444	2.84472	0.00444499	0.113046
CCDC50	382.075	0.815359	0.286684	2.84411	0.00445363	0.113046
C12orf75	551.837	0.998544	0.351176	2.84343	0.00446309	0.113046
PLP2	1776.79	0.580425	0.204212	2.84226	0.0044795	0.113216
PLEKHF1	305.764	0.905421	0.318816	2.83995	0.00451203	0.113793
PHF15	2427.85	-0.407189	0.143486	-2.83784	0.00454198	0.114302
CHCHD4	110.737	0.943554	0.332644	2.83653	0.0045607	0.114374
POU4F1	11.7154	1.26152	0.44478	2.83627	0.00456442	0.114374
EIF4B	3542.63	-0.342423	0.120846	-2.83355	0.00460342	0.115105
NAT9	332.58	-0.705458	0.249261	-2.83019	0.00465197	0.116071
LDLRAP1	5493.2	-0.462013	0.163346	-2.82843	0.00467767	0.116464
CASK	242.301	-1.00181	0.354748	-2.82401	0.00474276	0.117834
GNL1	1577.54	-0.516117	0.182966	-2.82084	0.00478983	0.118656
KIF11	148.98	1.27783	0.453066	2.82042	0.00479614	0.118656
DDX55	342.727	-0.750452	0.266208	-2.81905	0.00481663	0.118912
CD200R1	371.89	1.04921	0.37239	2.81751	0.00483976	0.119024
ZNF283	60.3137	-1.09861	0.389937	-2.81739	0.00484154	0.119024
PATZ1	982.328	-0.483058	0.171685	-2.81362	0.00489864	0.120176
CLNS1A	1331.48	0.540779	0.192285	2.81238	0.00491764	0.120258
SMURF2	415.462	-0.662883	0.235729	-2.81206	0.00492256	0.120258
PRKCB	3644.2	0.532349	0.189377	2.81105	0.00493796	0.120383
IL21	10.1584	1.27165	0.452703	2.80902	0.00496922	0.120657
MRPS14	371.963	0.623482	0.22196	2.80898	0.0049698	0.120657
DNAJC15	415.135	0.555977	0.198132	2.80609	0.00501473	0.121496
RBM23	1435.17	-0.489841	0.174653	-2.80465	0.00503713	0.121786
PDK2	596.641	-0.692559	0.247253	-2.80101	0.00509423	0.122736
IL10RB	2908.86	0.370591	0.132315	2.80081	0.00509738	0.122736
SIT1	1744.51	0.708572	0.25312	2.79935	0.00512055	0.123041
SCLY	190.708	0.814493	0.291254	2.79651	0.00516583	0.123874
C10orf32	226.557	0.708436	0.253486	2.79477	0.00519366	0.124287
COX6B1	1168.48	0.546969	0.195867	2.79255	0.00522937	0.124649
MAP4K1	4532.93	0.438447	0.157048	2.7918	0.00524154	0.124649
GGT1	1160.11	0.664986	0.238206	2.79164	0.00524415	0.124649
STAT6	5069.38	-0.287328	0.102952	-2.79089	0.0052563	0.124649
TAF4B	338.631	-1.03354	0.370448	-2.78997	0.00527125	0.124649
ZBTB4	484.709	-0.47962	0.171916	-2.78985	0.00527323	0.124649
WDR1	4515.5	0.430951	0.154505	2.78923	0.00528337	0.124649
ZDHHC14	108.989	1.04446	0.374569	2.78842	0.0052966	0.12471
TGIF1	1529.73	-0.551256	0.197852	-2.78621	0.00533287	0.125094
ATRNL1	10.6555	-1.23207	0.442217	-2.78612	0.00533428	0.125094
TLE2	294.251	-0.92179	0.331006	-2.78481	0.00535588	0.125349
LRRC10B	1.58633	-0.850098	0.30528	-2.78464	0.00535864	NA
INIP	317.348	0.515979	0.185396	2.78311	0.00538399	0.125509
PREB	1041.44	0.686694	0.246737	2.7831	0.00538417	0.125509
ZNF688	242.215	0.751398	0.27015	2.78141	0.00541228	0.125676
SYNE2	2286.98	0.997375	0.35859	2.78138	0.00541282	0.125676
FBXO43	2.58712	0.883055	0.317521	2.78109	0.00541762	NA
KEAP1	946.104	0.644429	0.231887	2.77907	0.00545151	0.126148
NMI	488.292	0.663436	0.238772	2.77853	0.00546058	0.126148
ALOX15	2.76173	-0.74764	0.269081	-2.77849	0.00546123	NA
APPL2	594.29	-0.711182	0.255983	-2.77824	0.00546548	0.126148
LSM2	290.416	0.675293	0.243171	2.77702	0.00548593	0.126165
RELL1	1219.22	-0.5491	0.197738	-2.77691	0.00548776	0.126165
GIMAP4	961.365	0.772445	0.278461	2.77398	0.00553758	0.126707
STK39	595.509	0.594762	0.214431	2.77368	0.00554264	0.126707
NCBP2	895.695	0.520547	0.187694	2.77339	0.00554757	0.126707
DPYSL2	415.443	0.940257	0.339079	2.77297	0.00555466	0.126707
DHFR	82.7391	1.12872	0.407339	2.77095	0.00558931	0.126824
MRPL46	597.728	0.610876	0.220471	2.77078	0.00559225	0.126824
HAAO	447.136	0.870242	0.314079	2.77078	0.00559229	0.126824
AMBRA1	753.214	-0.633378	0.228718	-2.76925	0.00561859	0.127174
STX6	391.532	0.829886	0.299806	2.76808	0.00563883	0.127385
IRS2	727.458	-1.10789	0.400339	-2.76738	0.00565084	0.127411
MED25	2091.76	0.564063	0.203925	2.76603	0.00567429	0.127485
ZNF629	73.8733	-1.25804	0.454834	-2.76594	0.00567592	0.127485
ZFYVE28	50.9725	1.27263	0.460295	2.76481	0.00569565	0.127683
PLXND1	43.6668	-1.24498	0.450581	-2.76306	0.0057263	0.128112
KNTC1	54.5095	1.27521	0.46162	2.76246	0.00573668	0.128112
MRPS2	641.993	0.651664	0.236095	2.76017	0.00577708	0.128768
LAP3	1112.93	0.535951	0.194291	2.7585	0.00580679	0.128967
PPIA	6436.41	0.442516	0.160423	2.75843	0.00580803	0.128967
SPSB1	372.587	0.724816	0.26303	2.75564	0.00585777	0.129825
HTRA4	22.3636	-1.25341	0.455015	-2.75465	0.00587549	0.129972
HM13	2144.65	0.373992	0.135801	2.75397	0.00588776	0.12999
SLC30A7	1149.02	-0.666	0.241886	-2.75337	0.00589854	0.12999
ZNF143	986.527	-0.601417	0.218567	-2.75163	0.0059299	0.130436
ZNF700	192.878	-1.05986	0.385299	-2.75075	0.00594585	0.130541
LMO1	6.10081	-1.24778	0.453703	-2.75022	0.00595558	NA
TTC28	102.7	-1.22579	0.445878	-2.74916	0.00597488	0.130785
CD52	16341.1	0.607845	0.221122	2.74891	0.00597932	0.130785
OASL	324.39	1.26344	0.460284	2.74492	0.00605247	0.132138
IL23R	55.593	1.2599	0.459103	2.74425	0.00606488	0.132162
PHF19	1044.77	0.613248	0.223663	2.74185	0.00610951	0.132887
SRSF4	1796.84	0.316218	0.115365	2.74103	0.0061247	0.132971
ZDHHC21	48.1488	-1.23414	0.450667	-2.73847	0.00617261	0.13367
PFAS	405.553	-0.824248	0.30104	-2.738	0.00618139	0.13367
ZNF415	65.8561	1.11327	0.406679	2.73748	0.00619117	0.13367
SH3BP1	959.806	0.755902	0.276396	2.73485	0.00624082	0.134381
PSMA6	1462.87	0.50782	0.185707	2.73452	0.00624707	0.134381
AGGF1	830.893	0.472165	0.172816	2.73218	0.00629162	0.135091
C11orf75	1206.96	0.644261	0.236167	2.72798	0.00637227	0.136572
TXNDC15	591.991	0.720613	0.26433	2.72618	0.00640712	0.137068
AP1S1	300.166	0.637159	0.23398	2.72313	0.0064666	0.138088
CCDC109B	2824.49	0.444281	0.16321	2.72213	0.00648617	0.138254
BRF1	2179.43	-0.493856	0.181523	-2.72063	0.00651579	0.138432
FNDC3B	123.725	-1.171	0.430436	-2.72051	0.00651821	0.138432
CDT1	122.088	1.23348	0.453558	2.71956	0.00653685	0.138508
SPIN2B	64.6162	0.748071	0.275121	2.71906	0.0065467	0.138508
KLRD1	66.7489	-1.24846	0.459243	-2.71853	0.00655729	0.138508
PRPF31	1378.09	0.504535	0.185824	2.71512	0.00662518	0.13969
TARSL2	399.455	0.631539	0.232814	2.71263	0.0066752	0.140337
OSGEPL1	93.0342	-0.784003	0.289096	-2.71191	0.00668967	0.140337
PWWP2B	52.8971	-1.14343	0.421855	-2.71049	0.0067184	0.140337
C2CD4B	24.1452	1.24678	0.460162	2.70944	0.00673972	0.140337
KIF23	54.6543	1.2439	0.459341	2.708	0.00676894	0.140337
BET1L	1312.7	-0.398259	0.147085	-2.70768	0.00677562	0.140337
MAML3	245.448	-1.08133	0.399368	-2.7076	0.00677721	0.140337
TSSK6	56.3507	-1.19091	0.439866	-2.70744	0.00678046	0.140337
C15orf39	938.021	-0.64404	0.237912	-2.70705	0.00678832	0.140337
SYTL3	428.376	-0.831583	0.307261	-2.70644	0.00680085	0.140337
UBE2C	117.055	1.20392	0.444834	2.70644	0.00680094	0.140337
RASGRF2	751.195	-1.02014	0.376972	-2.70615	0.0068068	0.140337
CRIP3	19.9782	-1.25579	0.464108	-2.70581	0.0068138	0.140337
WDFY1	1908.73	0.715207	0.26437	2.70532	0.00682377	0.140337
CLCN4	18.6829	1.24332	0.459878	2.70358	0.00685968	0.140828
PSMD9	975.517	0.551991	0.20426	2.7024	0.00688412	0.141082
CHKB	1615.33	0.647595	0.239827	2.70026	0.0069286	0.141746
LARGE	85.3009	-1.05805	0.392064	-2.69866	0.00696193	0.142179
DCAF16	201.71	-0.893605	0.331246	-2.69771	0.00698183	0.142337
METTL25	188.616	0.750771	0.278401	2.69673	0.00700242	0.142508
ARID1B	1144.18	-0.436195	0.161808	-2.69576	0.00702286	0.142635
AP1S2	1621.54	0.54789	0.203278	2.69528	0.00703302	0.142635
ZBED5	719.067	-0.638017	0.236892	-2.69329	0.00707511	0.14324
ATXN7L3B	1927.6	-0.674882	0.250874	-2.69012	0.00714265	0.144358
DSP	10.6821	-1.01897	0.379009	-2.68852	0.00717691	0.1448
DCTN3	875.578	0.58967	0.219472	2.68676	0.00721479	0.145071
SOCS5	172.197	-0.756467	0.281598	-2.68634	0.00722403	0.145071
CLHC1	19.3739	-1.2369	0.460527	-2.68584	0.00723475	0.145071
CUX1	801.82	-0.691422	0.257455	-2.6856	0.0072399	0.145071
ARPC3	5087	0.541735	0.20206	2.68106	0.00733902	0.146069
HMGXB4	262.761	-0.6925	0.258325	-2.68073	0.00734621	0.146069
GLIPR1	1735.68	0.521137	0.194409	2.68063	0.00734839	0.146069
ZCCHC14	265.208	-0.845377	0.315414	-2.68022	0.00735747	0.146069
MGST2	108.855	0.997484	0.372209	2.6799	0.00736436	0.146069
LY96	116.244	0.888913	0.331697	2.67989	0.00736463	0.146069
CD300A	30.1882	-1.15399	0.430872	-2.67826	0.00740056	0.146534
CHEK1	77.9527	0.8997	0.33608	2.67704	0.00742752	0.146613
ATP6V0D1	1430.75	0.393302	0.146922	2.67695	0.00742965	0.146613
SFMBT1	548.993	-0.809589	0.302816	-2.67353	0.00750575	0.147866
TBCB	919.959	0.487026	0.182469	2.66909	0.00760563	0.149582
FAM214A	902.924	-0.660831	0.247872	-2.66601	0.00767563	0.150705
BCL11B	2641.57	-0.544382	0.204257	-2.66518	0.00769468	0.150826
CCDC12	1126.02	0.667054	0.250555	2.6623	0.00776087	0.151869
PHF2	336.256	-0.480322	0.180531	-2.6606	0.00780018	0.152384
CDK5	426.789	0.602103	0.226372	2.65979	0.00781891	0.152495
PTPN13	404.524	1.11449	0.419101	2.65923	0.00783198	0.152496
NDUFA6	1094.49	0.585764	0.220353	2.6583	0.00785368	0.152664
FLCN	443.477	-0.616388	0.231935	-2.6576	0.00787002	0.152673
SSBP4	2503.55	0.695184	0.261627	2.65716	0.00788026	0.152673
SH3GLB1	717.438	0.441386	0.166319	2.65386	0.00795777	0.153749
MX2	769.426	1.17491	0.442749	2.65368	0.00796204	0.153749
TIE1	844.282	-0.626626	0.236261	-2.65227	0.00799536	0.154138
FAM65C	68.1801	-1.20776	0.455563	-2.65113	0.00802221	0.154195
SPINK2	410.467	-0.864559	0.32616	-2.65072	0.00803215	0.154195
SRCRB4D	18.8857	-1.20957	0.456364	-2.65046	0.00803821	0.154195
CEP55	20.3489	1.22983	0.464099	2.64992	0.00805101	0.154195
C7orf31	2.62926	0.737213	0.278472	2.64735	0.00811242	NA
LIME1	3175.58	0.649837	0.245616	2.64575	0.00815105	0.155856
PRMT10	661.391	-0.802222	0.303533	-2.64295	0.00821873	0.156893
ADCY3	166.48	0.935088	0.353994	2.64154	0.00825309	0.157293
ASB14	25.0837	-1.20204	0.455355	-2.63978	0.00829591	0.157592
ACTR3B	200.701	-0.749529	0.283994	-2.63925	0.00830907	0.157592
ZCCHC18	92.9331	-1.11995	0.424344	-2.63924	0.0083092	0.157592
NT5DC1	756.562	0.547831	0.207706	2.63753	0.00835131	0.158134
TARM1	0.811991	-0.636768	0.241429	-2.63749	0.00835219	NA
FCRL5	6.43877	-0.873269	0.331971	-2.63055	0.00852458	NA
SGK223	538.14	-0.636421	0.242006	-2.62977	0.00854423	0.161526
CHRNB1	445.448	0.630805	0.240013	2.62821	0.00858352	0.162007
STX5	328.901	0.537215	0.204474	2.6273	0.00860663	0.162182
OSBPL7	1375.78	0.545889	0.207849	2.62637	0.00863001	0.162251
NTN4	32.6667	1.17595	0.4478	2.62606	0.00863807	0.162251
ZSCAN18	1184.15	-0.643279	0.24532	-2.62221	0.00873628	0.163833
GIMAP7	6492.94	0.601114	0.229399	2.62038	0.00878314	0.164265
AACS	1341.51	0.458643	0.17504	2.62022	0.00878738	0.164265
TIGIT	1163.15	0.884757	0.338067	2.61711	0.00886781	0.165423
TMEM43	2853.54	0.613099	0.234299	2.61673	0.0088776	0.165423
TMOD4	179.615	-0.73457	0.280807	-2.61593	0.0088986	0.165551
PRKAB2	328.638	-0.775929	0.296876	-2.61365	0.00895816	0.166386
TTC7B	47.5719	-1.2101	0.463086	-2.61312	0.00897192	0.166386
SQRDL	900.403	0.569947	0.218217	2.61183	0.00900578	0.166749
IFI16	3758.25	0.497675	0.190594	2.61119	0.00902289	0.166802
MLLT3	1254.21	-0.365726	0.14012	-2.61009	0.00905196	0.167076
PLEKHG1	760.977	-0.764525	0.292995	-2.60934	0.00907162	0.167175
CIRBP	5687.53	-0.460434	0.176737	-2.60519	0.00918222	0.168812
ZNF812	35.5239	-1.20272	0.461799	-2.60443	0.00920275	0.168812
PFKL	8508.98	0.465852	0.178872	2.60439	0.00920373	0.168812
MAN1C1	621.513	-0.725987	0.27885	-2.6035	0.0092276	0.168926
ATP5E	7047.71	0.571479	0.219539	2.60309	0.00923882	0.168926
TMCC2	52.9191	-1.1992	0.46089	-2.60193	0.00927021	0.168958
ST3GAL3	272.687	-0.58869	0.226275	-2.60166	0.0092775	0.168958
EIF4E3	777.637	0.57566	0.221287	2.60142	0.00928386	0.168958
HJURP	110.608	1.0294	0.395855	2.60044	0.00931042	0.169178
SQLE	247.106	0.713107	0.274302	2.59971	0.00933017	0.169274
LSM1	448.669	0.607427	0.233873	2.59725	0.0093973	0.170113
AEBP1	98.6718	-1.2054	0.464161	-2.59695	0.00940551	0.170113
BLK	31.8978	-1.19229	0.459762	-2.59328	0.00950662	0.171677
FAF2	789.729	-0.490892	0.189436	-2.59134	0.00956038	0.171933
VDR	24.2397	1.19098	0.459622	2.59122	0.00956361	0.171933
SLC38A11	8.75933	1.14801	0.443247	2.59001	0.00959734	NA
TTC18	57.3104	-1.19525	0.461528	-2.58975	0.00960444	0.171933
GCLM	701.998	0.559153	0.215933	2.58948	0.0096121	0.171933
ARHGEF16	83.0084	-1.20244	0.464372	-2.58939	0.00961469	0.171933
SLC7A5	1631.61	-0.698483	0.269748	-2.58939	0.00961471	0.171933
SCN2A	30.0699	1.17393	0.453417	2.58907	0.00962364	0.171933
CCNE1	112.133	1.07985	0.417309	2.58766	0.00966312	0.172375
GTF3C6	723.651	0.538668	0.20823	2.58689	0.00968459	0.172495
TMSB10	25541.4	0.697649	0.269743	2.58634	0.0097	0.172507
PARP6	1823.29	-0.398697	0.154203	-2.58554	0.00972268	0.172648
GPSM2	25.9409	1.15028	0.445502	2.58199	0.00982317	0.174003
ADAM23	110.702	1.15361	0.446845	2.58168	0.00983207	0.174003
SRC	113.899	-1.19235	0.461922	-2.58128	0.00984361	0.174003
CASP8AP2	1802.36	0.526711	0.204152	2.58	0.00988017	0.174386
SLC22A17	567.169	-0.806288	0.312626	-2.57908	0.00990629	0.17441
BARD1	86.4685	1.06389	0.412538	2.5789	0.00991157	0.17441
AKAP5	272.79	0.765623	0.296982	2.57801	0.00993699	0.17441
PRELID2	51.0449	1.06057	0.411414	2.57787	0.00994115	0.17441
TWF2	2880.82	0.585451	0.227268	2.57604	0.00999385	0.175072
UBE2E3	455.693	-0.623116	0.242039	-2.57445	0.01004	0.175617
PCED1A	320.294	-0.745555	0.28987	-2.57203	0.0101104	0.176471
TAX1BP3	860.006	0.563501	0.219113	2.57174	0.010119	0.176471
ZMAT1	151.792	-0.992908	0.386366	-2.56987	0.0101738	0.177163
NEURL1B	3.5172	-0.824241	0.320765	-2.56961	0.0101814	NA
ATP5H	1442.16	0.483043	0.188023	2.56907	0.0101973	0.177309
USP11	1019.89	-0.486464	0.189464	-2.56758	0.0102411	0.177806
GOLIM4	371.398	0.917915	0.357774	2.56563	0.0102989	0.178545
ANXA6	3426.03	0.601527	0.234548	2.56462	0.0103289	0.178687
ZNF24	703.271	-0.58755	0.229124	-2.56433	0.0103376	0.178687
BCAP31	3326.22	0.323821	0.126427	2.56132	0.0104276	0.179787
ZNF597	64.1548	-0.9916	0.387179	-2.56109	0.0104345	0.179787
FAM217B	122.576	-0.818498	0.319643	-2.56066	0.0104473	0.179787
RECQL4	117.549	0.959623	0.375146	2.558	0.0105277	0.180903
GABARAPL1	906.05	-0.686885	0.268686	-2.55646	0.0105744	0.181086
SEC31B	273.525	-1.13457	0.443811	-2.55644	0.010575	0.181086
CLINT1	2368.33	0.468561	0.183317	2.55601	0.0105881	0.181086
NHEJ1	265.256	0.809879	0.316903	2.55561	0.0106003	0.181086
CEACAM3	1.0208	0.69856	0.273546	2.55372	0.0106579	NA
KIF20A	60.8501	0.917191	0.359201	2.55342	0.0106671	0.181963
REEP3	467.349	0.557807	0.218604	2.55168	0.0107204	0.182606
RRM2	409.68	1.12706	0.441916	2.5504	0.0107601	0.183015
TRAPPC10	1216.82	-0.443955	0.174131	-2.54954	0.0107865	0.183199
PRSS16	116.492	0.991897	0.389174	2.54872	0.0108118	0.183362
DNASE2	420.542	0.569109	0.223417	2.5473	0.0108561	0.183809
CALHM2	352.333	0.996083	0.391173	2.5464	0.010884	0.183809
GNL2	812.369	0.59263	0.232736	2.54636	0.0108853	0.183809
DISP1	188.523	-1.03847	0.408239	-2.54379	0.0109658	0.184837
ADSL	3309.2	0.472675	0.185843	2.54341	0.0109778	0.184837
VASH1	39.7951	-1.13895	0.448018	-2.54219	0.0110159	0.184962
ANKRD52	336.868	-0.806997	0.317447	-2.54215	0.0110174	0.184962
CX3CR1	593.741	-1.18041	0.464423	-2.54167	0.0110326	0.184962
PHPT1	761.433	0.661134	0.26053	2.53765	0.0111599	0.186829
FAM134B	1213	-0.515951	0.203656	-2.53344	0.011295	0.188615
PTP4A1	1638.64	-0.794649	0.313756	-2.5327	0.0113188	0.188615
THBD	17.5773	1.14462	0.451984	2.53244	0.0113271	0.188615
TRIB1	233.079	1.10271	0.435455	2.53232	0.0113311	0.188615
TNFSF10	885.808	0.80612	0.318549	2.5306	0.0113867	0.189271
E2F2	338.55	1.03853	0.410874	2.52762	0.0114839	0.190607
FAM98A	180.879	0.63973	0.253175	2.52683	0.0115097	0.190607
PDE4D	868.95	-0.814176	0.322245	-2.52658	0.0115181	0.190607
CTSB	1967.59	0.427153	0.1691	2.52603	0.0115358	0.190607
RALGAPA2	675.923	-0.558336	0.221071	-2.5256	0.0115501	0.190607
DST	201.586	1.07224	0.424625	2.52515	0.0115648	0.190607
CLEC17A	1.18773	-0.6751	0.267841	-2.52052	0.0117181	NA
C1orf204	10.7652	1.16035	0.460645	2.51898	0.0117697	0.193711
TIAM1	1535.22	0.609701	0.242138	2.51798	0.0118029	0.193985
SPC24	22.3616	1.16779	0.4644	2.51461	0.0119163	0.195574
SDC3	5.34496	0.905814	0.360331	2.51384	0.0119424	NA
ORMDL2	347.466	0.617918	0.245954	2.51233	0.0119936	0.196568
GPR160	285.158	-0.534313	0.212765	-2.51128	0.0120294	0.196878
ADNP2	237.229	-0.900403	0.358811	-2.50941	0.0120935	0.197359
CREBBP	2844.44	-0.548092	0.218442	-2.5091	0.012104	0.197359
STX16	1523.37	-0.414482	0.165205	-2.5089	0.0121107	0.197359
ZMYND8	1339.32	-0.526984	0.21009	-2.50837	0.0121289	0.197359
KLHDC8B	440.812	-0.573134	0.228526	-2.50796	0.0121431	0.197359
NUDT5	356.669	0.520457	0.207638	2.50656	0.0121914	0.197869
PHACTR2	759.675	0.548118	0.218722	2.506	0.0122105	0.197905
MMP9	3.44903	-0.985998	0.393593	-2.50512	0.0122411	NA
TMSB4X	129790	0.459887	0.183663	2.50397	0.0122807	0.198594
DOK5	9.83654	-1.13622	0.453806	-2.50376	0.012288	0.198594
ZNF585A	293.911	0.604417	0.241499	2.50278	0.0123223	0.198594
PPARA	140.577	-0.976479	0.390167	-2.50272	0.0123242	0.198594
C16orf59	46.0631	1.15989	0.463525	2.50233	0.0123379	0.198594
SMC3	1504.19	0.364842	0.145861	2.5013	0.0123737	0.198897
JAKMIP1	434.738	0.98466	0.393812	2.50033	0.0124079	0.198936
CAP1	8938.94	0.519428	0.207749	2.50026	0.0124101	0.198936
MPP3	10.3115	-1.02668	0.410925	-2.49845	0.0124736	0.199458
KYNU	1.93365	-0.842781	0.33734	-2.49831	0.0124785	NA
LYST	1573.51	-0.665578	0.266476	-2.4977	0.0125001	0.199458
COMMD1	460.789	0.560413	0.224385	2.49756	0.0125052	0.199458
TNFRSF17	20.2386	-1.05517	0.422507	-2.4974	0.0125109	0.199458
ZNF878	32.293	-1.11228	0.445514	-2.49663	0.012538	0.199562
KIAA0101	105.093	1.09919	0.440338	2.49625	0.0125515	0.199562
CCS	489.599	-0.48288	0.193557	-2.49476	0.0126041	0.199943
COX14	1158.45	0.520454	0.208632	2.49461	0.0126096	0.199943
RBM4B	448.305	-0.567181	0.227529	-2.49279	0.0126744	0.200198
SNX2	1304.86	0.477294	0.191511	2.49225	0.0126936	0.200198
EMC3	1035.47	0.39692	0.159318	2.49137	0.0127252	0.200198
RAB11A	1737.16	0.429196	0.172282	2.49125	0.0127295	0.200198
BATF	862.423	0.843776	0.338714	2.49112	0.0127342	0.200198
SP100	4915.89	0.394633	0.158456	2.49048	0.0127569	0.200198
TNIP1	3133.97	0.319185	0.128166	2.49039	0.0127602	0.200198
PLIN3	710.104	0.531961	0.213611	2.49033	0.0127626	0.200198
PAAF1	671.147	0.504032	0.202476	2.48934	0.0127981	0.200486
FAM96A	639.225	0.479012	0.192537	2.4879	0.01285	0.20103
RAD51D	420.356	-0.62835	0.252666	-2.48688	0.0128867	0.201336
INTS12	285.433	0.662548	0.266627	2.48493	0.0129578	0.202027
IQCE	315.138	0.750737	0.302142	2.48472	0.0129655	0.202027
FAM46A	132.71	-1.03402	0.41663	-2.48187	0.0130696	0.203378
DIAPH3	14.2936	1.15184	0.464321	2.48069	0.013113	0.203782
WDR61	814.627	0.499078	0.201446	2.47748	0.0132313	0.204278
UCHL3	495.023	0.430616	0.173816	2.47743	0.0132332	0.204278
GNA13	1445.37	0.681988	0.27532	2.47707	0.0132465	0.204278
CDADC1	93.8417	0.751745	0.303483	2.47706	0.0132471	0.204278
ZWILCH	105.065	0.872003	0.352175	2.47605	0.0132844	0.204278
SAP30	48.2044	0.971155	0.392353	2.47521	0.0133158	0.204278
ANP32E	734.766	0.517245	0.208985	2.47504	0.0133223	0.204278
PLEKHG3	3813.6	0.553947	0.223837	2.47478	0.0133319	0.204278
PSMB9	4350.66	0.573585	0.231798	2.47451	0.0133421	0.204278
RTP4	122.227	0.870878	0.351966	2.47433	0.0133487	0.204278
TWISTNB	350.418	-0.750663	0.30339	-2.47425	0.0133517	0.204278
RAD51	114.482	1.05624	0.426905	2.47418	0.0133544	0.204278
PLD2	451.415	0.649141	0.262462	2.47328	0.0133879	0.204523
ARAP3	51.5638	-1.1384	0.460547	-2.47185	0.0134415	0.204657
GIGYF1	811.978	-0.518233	0.209685	-2.47148	0.0134554	0.204657
ERP29	394.552	0.502858	0.203475	2.47135	0.0134604	0.204657
CR2	695.888	1.13303	0.458495	2.47119	0.0134665	0.204657
IGFALS	3.17304	-0.85201	0.344869	-2.47053	0.0134913	NA
TMEM208	436.932	0.634876	0.257052	2.46983	0.0135176	0.205054
UBE2L3	1452.37	0.470384	0.190504	2.46915	0.0135435	0.205054
ARHGEF7	1085.91	-0.54342	0.220088	-2.4691	0.0135452	0.205054
TNFSF14	89.8808	1.14446	0.463718	2.46802	0.0135863	0.205082
FAM192A	347.084	0.48665	0.197184	2.46799	0.0135873	0.205082
RBM48	326.888	-0.734564	0.297713	-2.46736	0.0136114	0.205082
RASGRP4	106.046	1.08858	0.441221	2.46721	0.0136172	0.205082
GPR132	1391.36	-0.561383	0.227581	-2.46674	0.0136349	0.205085
RBMS1	2082.58	-0.331271	0.134531	-2.46242	0.0138001	0.207216
CDCA5	69.9751	1.14223	0.463922	2.46211	0.0138121	0.207216
MLLT11	485.702	-0.622311	0.252891	-2.46079	0.0138632	0.207257
AMT	1174.5	-0.612301	0.24883	-2.46072	0.0138659	0.207257
CD320	243.138	-0.627697	0.255092	-2.46067	0.0138679	0.207257
RAI1	254.796	-0.69569	0.28298	-2.45845	0.013954	0.20804
TIMP1	925.938	0.548967	0.223336	2.45803	0.01397	0.20804
ARHGAP11A	105.285	0.999897	0.406803	2.45794	0.0139736	0.20804
IVD	832.711	0.519336	0.211409	2.45655	0.0140277	0.208475
DEXI	1238.26	0.44607	0.181604	2.45628	0.0140385	0.208475
TRMT13	200.084	0.548691	0.223539	2.45456	0.0141056	0.208978
AMN1	178.443	-0.955456	0.389267	-2.4545	0.014108	0.208978
MRPL42	1002.96	0.455594	0.185795	2.45213	0.0142015	0.209497
AMPD3	65.3432	-1.13754	0.463939	-2.45192	0.0142098	0.209497
EPS15	1044.6	0.604098	0.246502	2.45068	0.0142587	0.209497
SH3TC1	1490.2	-0.537906	0.21953	-2.45026	0.0142754	0.209497
SLC16A6	92.3253	-1.01317	0.413498	-2.45023	0.0142764	0.209497
PLA2G16	2111.11	0.573564	0.234148	2.44958	0.0143024	0.209497
MYZAP	180.363	-0.974998	0.398032	-2.44955	0.0143035	0.209497
CASC5	79.3518	1.01764	0.415472	2.44935	0.0143113	0.209497
HOXA1	1.85168	-0.610901	0.249451	-2.44898	0.0143261	NA
AP2A1	758.39	0.506336	0.206767	2.44883	0.0143321	0.209497
ITGB3BP	62.6771	0.795491	0.324847	2.44882	0.0143327	0.209497
SIAH1	193.33	-0.788005	0.321814	-2.44863	0.01434	0.209497
ZNF713	26.4399	-1.09202	0.446148	-2.44765	0.014379	0.209559
HDDC3	202.441	0.72534	0.296344	2.44763	0.0143801	0.209559
PI4K2B	722.627	0.667857	0.272985	2.4465	0.014425	0.209855
DTL	89.3336	1.13585	0.464331	2.44622	0.0144363	0.209855
GRHL1	5.54801	-0.981353	0.401359	-2.44508	0.0144821	NA
VASP	1580.25	0.379893	0.155442	2.44396	0.014527	0.210768
ZNF672	378.75	0.616417	0.252335	2.44285	0.0145717	0.210768
TTC1	1168.55	0.526891	0.215709	2.4426	0.014582	0.210768
S100A6	1833.63	0.615098	0.251833	2.44248	0.0145868	0.210768
FAM169A	52.2482	-1.12294	0.459782	-2.44233	0.014593	0.210768
TNNT3	175.739	-0.992422	0.406424	-2.44184	0.0146126	0.210768
USB1	900.483	0.384719	0.157573	2.44153	0.0146252	0.210768
MLF1IP	67.4257	1.00201	0.410588	2.44043	0.0146699	0.211153
PHKA1	219.761	-0.93327	0.382531	-2.43972	0.0146987	0.211268
PDZD4	99.219	1.12673	0.461901	2.43934	0.014714	0.211268
IL23A	748.864	-0.809522	0.331931	-2.43882	0.0147352	0.211312
PPP1R18	1195.09	0.529603	0.217449	2.43553	0.0148699	0.212504
C3orf33	51.5176	-0.907216	0.37254	-2.43522	0.0148828	0.212504
FBXO28	375.932	-0.625082	0.256696	-2.4351	0.0148875	0.212504
CLSTN1	4495.44	-0.491041	0.201658	-2.43502	0.0148909	0.212504
LSM6	723.113	0.597727	0.245665	2.43309	0.0149705	0.213132
PTCD1	428.651	-0.621539	0.255454	-2.43307	0.0149713	0.213132
PCSK7	2104.02	0.441136	0.181349	2.43253	0.0149937	0.213191
PIGZ	0.946405	-0.658483	0.270889	-2.43082	0.0150648	NA
DAPP1	404.726	0.672368	0.276647	2.43042	0.0150814	0.213871
FBXW4	836.585	-0.523737	0.215503	-2.4303	0.0150865	0.213871
CABIN1	3020.67	-0.276686	0.11386	-2.43006	0.0150963	0.213871
CBX7	998.71	-0.454942	0.187281	-2.4292	0.0151323	0.214121
EIF4G1	2185.5	-0.4371	0.179974	-2.42868	0.0151537	0.214155
C1orf177	4.06133	0.619307	0.255022	2.42844	0.0151639	NA
GLRX3	928.538	0.396108	0.163124	2.42826	0.0151713	0.214155
ZNF383	147.551	0.701308	0.288957	2.42703	0.015223	0.214409
B4GALT2	99.6167	0.845502	0.348379	2.42696	0.0152259	0.214409
PCTP	256.12	0.550368	0.226814	2.42651	0.0152447	0.214415
CENPQ	27.3091	1.05899	0.436602	2.42553	0.015286	0.214729
TGIF2	411.854	-0.700652	0.288915	-2.42511	0.0153037	0.214729
IGSF22	2.28094	-0.952598	0.392962	-2.42415	0.0153444	NA
IL1RN	2.00778	-0.719389	0.296918	-2.42285	0.0153992	NA
RAB35	1117.52	0.413147	0.17055	2.42245	0.0154164	0.216052
DHX35	394.659	-0.577062	0.238454	-2.42002	0.0155197	0.216722
HNRNPH3	2871.76	-0.268058	0.110769	-2.41998	0.0155215	0.216722
SUB1	3621.58	0.432405	0.178709	2.41961	0.0155372	0.216722
FRMD6	139.311	1.00982	0.417353	2.41958	0.0155384	0.216722
SERPINB1	464.72	0.735772	0.304183	2.41884	0.0155699	0.216817
NCF1	55.3735	-0.980993	0.405611	-2.41856	0.0155822	0.216817
GOT1	677.533	0.385756	0.159656	2.41617	0.0156849	0.217705
TMEM65	117.548	0.760769	0.314884	2.41603	0.0156907	0.217705
ATG3	1801.09	0.320144	0.132523	2.41576	0.0157025	0.217705
BBS5	64.5057	-0.847146	0.350754	-2.41521	0.015726	0.217705
PDCD1	756.312	0.812123	0.336306	2.41483	0.0157425	0.217705
SLC6A6	805.831	0.651258	0.26973	2.41448	0.0157577	0.217705
FSD1	273.057	-0.78168	0.323871	-2.41355	0.015798	0.217947
EIF4EBP1	398.916	0.756029	0.313287	2.41322	0.0158124	0.217947
CLCC1	299.3	-0.720356	0.298559	-2.41278	0.0158315	0.217953
RSU1	3381	0.396035	0.164179	2.41222	0.0158559	0.218017
ZFP36L2	22678.3	-0.660335	0.273792	-2.41181	0.0158734	0.218017
POLD1	2098.17	-0.441985	0.183496	-2.4087	0.0160096	0.21963
AGFG2	179.942	0.789162	0.327843	2.40714	0.0160781	0.220075
SLAMF6	1491.6	0.521456	0.216668	2.4067	0.0160972	0.220075
FAM53A	274.85	-0.941663	0.391271	-2.40668	0.0160984	0.220075
C7orf10	29.6847	-0.944465	0.392803	-2.40443	0.0161978	0.221174
TBC1D8	54.8715	-1.07758	0.448261	-2.4039	0.016221	0.221234
TSPAN9	50.8804	-1.11605	0.464425	-2.40309	0.0162574	0.221472
DHRS12	81.3524	-0.753605	0.313713	-2.40221	0.0162962	0.221742
MT2A	685.994	0.815796	0.339787	2.40091	0.0163545	0.222098
PGRMC2	381.917	0.518387	0.215925	2.40078	0.0163603	0.222098
PRDM2	1186.07	-0.479205	0.19964	-2.40035	0.0163795	0.222101
THNSL2	66.7133	-1.02546	0.42743	-2.39914	0.0164337	0.222577
FBXO45	256.365	0.677335	0.28265	2.39637	0.0165582	0.223712
PLEKHA2	215.183	-0.615434	0.256835	-2.39623	0.0165648	0.223712
ZNF454	37.0338	-1.09681	0.457765	-2.39601	0.0165748	0.223712
UBL4A	934.966	0.588245	0.245613	2.39501	0.0166198	0.224061
DERA	389.46	0.63368	0.264848	2.39262	0.0167285	0.225267
DENND4B	3820.5	-0.389242	0.163014	-2.38778	0.0169503	0.227991
POLR3K	459.711	0.522449	0.219011	2.38549	0.0170563	0.229037
MRPL15	312.89	0.569899	0.239034	2.38417	0.0171175	0.229037
RHBDD3	509.096	0.633178	0.265604	2.38392	0.0171296	0.229037
SLC2A4RG	350.027	0.703761	0.295246	2.38364	0.0171422	0.229037
ATXN1	233.47	0.756484	0.317393	2.38343	0.0171523	0.229037
EBP	1098.61	0.440183	0.184696	2.38328	0.017159	0.229037
C19orf12	242.604	0.517312	0.217073	2.38312	0.0171666	0.229037
GADD45G	261.563	1.01729	0.426943	2.38273	0.0171847	0.229037
BRD3	1052.59	-0.40833	0.171414	-2.38213	0.017213	0.229155
KARS	2840.69	0.29058	0.122043	2.38097	0.017267	0.229611
FRK	2.36671	0.638428	0.268332	2.37924	0.0173483	NA
SLC1A5	790.505	0.684417	0.287668	2.37919	0.0173505	0.230461
LIF	4.47121	0.839785	0.352993	2.37904	0.0173578	NA
TCF3	1120.78	-0.473002	0.199051	-2.37629	0.0174878	0.232021
NFKB2	1574.35	-0.62643	0.263694	-2.37559	0.0175207	0.232194
CCDC28A	294.677	0.680438	0.286524	2.37481	0.0175581	0.232427
UFM1	574.613	0.454595	0.191538	2.3734	0.0176252	0.233051
GATAD2B	390.675	-0.540272	0.22778	-2.37191	0.0176966	0.233731
MRP63	601.607	0.534902	0.225731	2.36964	0.0178052	0.234685
PPIL2	1712.2	0.422927	0.178483	2.36957	0.0178089	0.234685
RHD	5.72635	-1.07347	0.453192	-2.36869	0.0178513	NA
HEATR3	414.252	-0.642108	0.271134	-2.36823	0.0178735	0.23527
FGL2	1439.24	0.969255	0.409473	2.36708	0.0179292	0.235739
TSEN34	608.27	-0.58824	0.248626	-2.36597	0.0179831	0.236139
ANKS1A	443.409	-0.574304	0.242783	-2.3655	0.0180057	0.236139
SLC43A2	334.205	0.645042	0.272722	2.3652	0.0180202	0.236139
IRS1	118.05	-0.969591	0.410087	-2.36436	0.0180615	0.236415
CROCC	766.225	-0.571282	0.241695	-2.36365	0.0180958	0.236535
REPS1	1740.73	-0.487377	0.206224	-2.36334	0.0181111	0.236535
C1GALT1C1	213.681	0.768361	0.325393	2.36133	0.0182095	0.237556
SENP5	642.999	-0.731566	0.309969	-2.36013	0.0182686	0.237955
SLC9A3R1	5813.61	0.477356	0.202309	2.35954	0.0182975	0.237955
DECR1	683.989	0.450105	0.190765	2.35947	0.0183011	0.237955
PLEKHA6	111.679	-1.08621	0.460529	-2.35862	0.0183432	0.238238
PDHB	1589.04	0.376412	0.159624	2.35811	0.0183682	0.238298
MEGF8	306.147	-0.753906	0.319864	-2.35696	0.0184254	0.238775
PPP3CC	2862	0.351891	0.149344	2.35625	0.0184604	0.238964
PRAP1	1.80558	0.70791	0.300617	2.35486	0.0185298	NA
PLXNA1	375.604	-0.678631	0.288191	-2.3548	0.0185327	0.239635
PSMB10	2595.6	0.48334	0.205407	2.35309	0.0186181	0.240337
GZMA	72.2248	1.08495	0.461113	2.35289	0.0186281	0.240337
AREG	85.7883	-1.06544	0.453082	-2.35155	0.0186954	0.240649
SNX1	1812.73	0.370068	0.157378	2.35146	0.0186997	0.240649
UCHL5	559.65	0.443366	0.188572	2.35118	0.018714	0.240649
NRM	135.291	0.828326	0.352394	2.35057	0.0187449	0.240783
ALX3	1.33939	-0.784672	0.333843	-2.35042	0.0187523	NA
C5orf54	77.6968	-0.935272	0.398108	-2.34929	0.0188093	0.241344
ATP2B4	3999.57	0.575462	0.245011	2.34873	0.0188378	0.241446
CRCP	537.986	-0.439529	0.187292	-2.34676	0.0189376	0.242265
POLE	290.291	0.835446	0.356017	2.34665	0.0189431	0.242265
COX20	381.572	0.539647	0.230085	2.34543	0.0190051	0.242587
TBCA	243.904	0.572631	0.244157	2.34534	0.0190098	0.242587
CACUL1	531.942	-0.494298	0.210822	-2.34463	0.0190461	0.242786
AHR	454.474	0.766181	0.326936	2.34352	0.0191028	0.242985
SAMM50	1615.94	0.366861	0.156567	2.34315	0.0191218	0.242985
CERS5	641.58	0.490031	0.209138	2.34311	0.019124	0.242985
PDK3	501.212	-0.466379	0.199079	-2.34269	0.0191454	0.242993
FAM83F	1.35139	-0.7421	0.31688	-2.3419	0.019186	NA
KCNIP3	10.0561	-1.00223	0.428022	-2.34155	0.0192039	0.243472
HRNR	4.71013	0.857105	0.366136	2.34094	0.019235	NA
BLMH	702.684	0.427698	0.182707	2.34089	0.0192376	0.243635
FLVCR1	120.874	-0.741026	0.316704	-2.3398	0.0192938	0.244083
FAM73A	263.073	-0.678807	0.290259	-2.33862	0.019355	0.244587
GPHN	369.945	-0.84631	0.361945	-2.33823	0.0193755	0.244587
TMEM53	172.814	0.687016	0.293983	2.33692	0.0194432	0.244951
RNF170	133.212	0.597776	0.255803	2.33687	0.0194462	0.244951
IDH1	193.944	0.737268	0.315606	2.33604	0.0194891	0.244981
TAF12	652.419	0.42842	0.183398	2.33602	0.0194904	0.244981
INPP5K	2650.82	-0.317924	0.136183	-2.33454	0.0195677	0.245534
PRELID1	336.517	0.509247	0.218154	2.33435	0.0195776	0.245534
SFMBT2	450.3	-0.72537	0.310792	-2.33394	0.0195988	0.245534
PLXNB2	25.9861	-1.05735	0.453103	-2.33357	0.0196184	0.245534
TMEM86B	18.0892	-1.07602	0.461283	-2.33266	0.0196662	0.245869
PRDX3	1564.64	0.535502	0.229669	2.33162	0.0197205	0.246285
LMO2	57.9619	-1.03902	0.445751	-2.33094	0.0197567	0.246424
IL5	6.61468	1.05469	0.452494	2.33083	0.0197624	NA
MRPS23	491.085	0.528097	0.226619	2.33034	0.0197884	0.246424
TSPAN7	9.29637	-0.906328	0.389003	-2.32987	0.0198129	0.246424
TLK2	609.986	-0.464191	0.199239	-2.32982	0.0198159	0.246424
SYNM	46.9484	-1.04863	0.45049	-2.32775	0.0199254	0.247523
C20orf24	170.569	0.535807	0.230234	2.32722	0.0199534	0.247608
REXO2	2561.66	0.454522	0.195356	2.32664	0.0199845	0.247732
AQP8	2.45906	0.624471	0.268439	2.32631	0.020002	NA
IL17A	28.4407	1.07235	0.461205	2.32511	0.0200663	0.248482
ISM1	6.26857	1.01806	0.438234	2.3231	0.0201736	NA
TUT1	502.295	-0.546812	0.235565	-2.32128	0.0202719	0.250763
PDE4DIP	460.081	0.779433	0.335959	2.32002	0.0203397	0.251336
FAM89B	1466.39	0.547429	0.23604	2.31922	0.0203829	0.251542
PLCG1	4554.54	-0.494738	0.213396	-2.3184	0.0204276	0.251542
PSMC4	2644.9	0.311017	0.134161	2.31823	0.0204366	0.251542
CABP4	43.4488	-1.01316	0.437062	-2.31813	0.0204424	0.251542
PPP6R3	1401.29	-0.381595	0.164658	-2.3175	0.0204767	0.25163
CISD1	281.375	0.530334	0.228868	2.31721	0.0204925	0.25163
CDKN2B	19.3694	1.0741	0.464316	2.31329	0.0207068	0.253755
FHOD1	670.438	-0.580785	0.251069	-2.31325	0.0207089	0.253755
PLXDC1	2.5596	-0.74512	0.32211	-2.31325	0.020709	NA
ITM2A	5773.37	0.411574	0.17811	2.31078	0.0208449	0.254947
FIGNL2	13.104	-1.07197	0.463959	-2.31048	0.0208615	0.254947
MED20	443.172	0.470918	0.203834	2.3103	0.0208716	0.254947
NSFL1C	1450.97	0.343475	0.148739	2.30924	0.0209303	0.255398
NETO2	22.1132	1.05555	0.457248	2.30849	0.0209719	0.255639
RNASEH2B	609.866	0.548138	0.237537	2.30759	0.021022	0.255983
PERP	43.4019	1.07078	0.46437	2.30588	0.0211173	0.256631
AIDA	674.223	0.610803	0.264893	2.30585	0.0211191	0.256631
KLHL6	2382.59	-0.37535	0.162842	-2.305	0.0211666	0.256941
ZNF430	706.196	-0.572903	0.248617	-2.30436	0.0212024	0.257109
GRAP	5249.83	-0.331863	0.144064	-2.30358	0.021246	0.257371
FDFT1	2032.24	0.441057	0.191501	2.30316	0.0212701	0.257396
CSNK2A2	78.03	0.811493	0.352455	2.3024	0.0213126	0.257546
SEC22A	280.829	-0.523776	0.227551	-2.30179	0.0213468	0.257546
ZC3H6	266.738	-0.638757	0.277508	-2.30176	0.0213484	0.257546
MEX3A	91.0152	-0.868918	0.377668	-2.30074	0.0214061	0.257918
MICALCL	38.6069	-1.03578	0.450255	-2.30044	0.0214234	0.257918
SAMSN1	483.366	0.66437	0.288857	2.3	0.0214483	0.257953
HSF2	553.526	-0.560396	0.243796	-2.29862	0.0215265	0.258627
TRAPPC4	1066	0.588269	0.256094	2.29708	0.0216139	0.259243
HELZ	2060	-0.393345	0.171247	-2.29694	0.0216221	0.259243
CELSR2	599.661	-0.600952	0.261782	-2.29563	0.0216973	0.259821
RPA2	1103.1	-0.39676	0.172856	-2.29532	0.0217146	0.259821
HIST1H2AL	12.2295	1.05735	0.460749	2.29485	0.0217416	0.259878
FBXO40	99.0199	-0.789287	0.344033	-2.29422	0.0217779	0.260046
MYL12B	5930.89	0.348239	0.151893	2.29266	0.0218675	0.260702
UQCR10	1093.87	0.439993	0.191933	2.29243	0.0218808	0.260702
FAM53C	1377.11	-0.525995	0.229481	-2.2921	0.0218997	0.260702
PHEX	3.94785	-0.966873	0.42204	-2.29095	0.0219662	NA
DCUN1D5	335.854	0.483654	0.21129	2.28905	0.0220765	0.262188
SLC35D2	648.755	0.413422	0.180629	2.28879	0.0220917	0.262188
PLCB3	152.333	0.745224	0.325598	2.28879	0.0220917	0.262188
AHNAK	1774.55	0.54086	0.236408	2.28783	0.0221474	0.262386
LIMD1	437.056	-0.709418	0.310097	-2.28773	0.0221533	0.262386
RHOBTB3	113.91	-1.05189	0.460011	-2.28667	0.0222151	0.262852
ARMCX3	559.198	-0.547237	0.23939	-2.28596	0.0222565	0.263077
ADCK3	1514.77	-0.262304	0.114765	-2.28557	0.0222795	0.263082
ANKS3	456.009	-0.684542	0.299578	-2.28502	0.0223116	0.263196
NKD1	163.145	-0.760384	0.332942	-2.28383	0.0223815	0.263518
RHNO1	486.101	0.567497	0.248497	2.28372	0.0223882	0.263518
HDDC2	567.477	0.507621	0.222309	2.28341	0.0224065	0.263518
MOK	36.4452	0.974095	0.426743	2.28263	0.0224524	0.263669
C22orf28	1306.12	0.478401	0.209602	2.28242	0.0224644	0.263669
MAP3K5	1635.59	0.532032	0.233197	2.28147	0.0225206	0.264064
CPT2	156.672	0.814679	0.357453	2.27912	0.0226596	0.265003
METTL21D	207.057	-0.665065	0.291807	-2.27912	0.0226597	0.265003
MVD	548.31	0.553296	0.242798	2.27883	0.0226772	0.265003
CERK	2037.22	0.478565	0.210069	2.27814	0.0227185	0.265003
NUCB2	2033.46	0.561789	0.24661	2.27804	0.022724	0.265003
NDUFB7	998.679	0.575824	0.252795	2.27783	0.0227365	0.265003
ARF5	2393.38	0.412009	0.18105	2.27566	0.0228662	0.265787
TIMMDC1	522.05	0.379883	0.16694	2.27557	0.0228716	0.265787
MRPL9	901.678	0.416842	0.183182	2.27557	0.022872	0.265787
TMEM60	233.763	0.618912	0.272147	2.27419	0.0229548	0.265886
BRF2	332.006	-0.582751	0.256293	-2.27377	0.0229801	0.265886
LRRC57	199.004	0.658246	0.289544	2.27339	0.0230027	0.265886
PHLDA3	98.7174	0.998464	0.439223	2.27325	0.0230111	0.265886
TUBB	3362.07	0.451992	0.198846	2.27308	0.0230217	0.265886
SLC29A2	104.42	-0.945747	0.416101	-2.27288	0.0230336	0.265886
SPAST	447.514	0.501848	0.220808	2.27278	0.0230395	0.265886
VPS29	1067.1	0.405237	0.178375	2.27183	0.0230967	0.266158
ALOX5AP	265.298	1.00252	0.44139	2.27128	0.02313	0.266158
CRTAM	49.2334	-1.04397	0.459645	-2.27126	0.0231313	0.266158
RPS6KA4	521.921	0.443183	0.195229	2.27006	0.0232037	0.266728
CYP3A7	8.49255	-1.05101	0.463142	-2.26931	0.0232496	NA
SEPT11	752.423	0.624892	0.275685	2.26669	0.0234093	0.268611
ARF3	912.544	0.392005	0.172955	2.26651	0.02342	0.268611
BRCA2	45.6632	0.982209	0.433408	2.26625	0.0234363	0.268611
PHF11	1171.46	0.340234	0.150205	2.26513	0.0235045	0.268708
RAC2	20505.4	0.344548	0.152117	2.26502	0.0235113	0.268708
TMEM66	8624.87	-0.588989	0.26013	-2.26421	0.0235615	0.268708
GPI	7504.14	0.240264	0.106132	2.26383	0.0235844	0.268708
DNAJB2	1153.87	-0.495837	0.219039	-2.2637	0.0235926	0.268708
GALNT6	413.791	-0.803381	0.354907	-2.26364	0.0235966	0.268708
EP300	2989.31	-0.450577	0.199068	-2.26343	0.023609	0.268708
FAM118A	1813.27	-0.516213	0.228121	-2.26289	0.0236425	0.268708
TNFRSF18	673.51	1.00225	0.442934	2.26274	0.0236515	0.268708
C9orf116	7.56458	-1.02229	0.451845	-2.26248	0.0236681	NA
COL4A4	7.26291	-0.947383	0.418739	-2.26247	0.0236686	NA
SPC25	40.1265	1.04119	0.460437	2.26131	0.0237403	0.268905
ASPM	44.8534	1.00523	0.444637	2.26079	0.0237723	0.268905
UGP2	1089.49	0.405455	0.179343	2.26078	0.023773	0.268905
P4HA3	26.6633	-1.04599	0.462671	-2.26077	0.0237736	0.268905
RFPL2	1.48164	0.627525	0.277574	2.26075	0.0237749	NA
PHTF1	526.016	0.52521	0.232346	2.26046	0.0237926	0.268905
KCTD17	260.067	0.515954	0.228275	2.26023	0.0238067	0.268905
CD82	1082.14	0.62619	0.277226	2.25877	0.0238975	0.269671
COMMD4	702.627	0.581812	0.257642	2.25822	0.0239322	0.269802
LGALS8	581.78	0.500476	0.221846	2.25596	0.0240731	0.270791
FKBP1A	2779.82	0.386415	0.171301	2.25577	0.0240853	0.270791
CELF1	3139.09	-0.469815	0.208307	-2.2554	0.0241084	0.270791
CRLF3	3936.31	-0.577382	0.256007	-2.25533	0.0241125	0.270791
GSTM3	28.1973	-1.04588	0.463836	-2.25485	0.024143	0.270874
PSAT1	97.7184	1.01006	0.448208	2.25356	0.0242238	0.271356
ZNF667	47.8288	-0.991251	0.439897	-2.25337	0.0242357	0.271356
CERS6	778.483	-0.625847	0.277787	-2.25297	0.024261	0.271356
BICD1	114.32	-0.875913	0.388869	-2.25246	0.0242931	0.271356
TAGLN2	7960.76	0.381502	0.169407	2.25199	0.0243231	0.271356
PIN1	791.308	0.510231	0.226572	2.25195	0.0243251	0.271356
ZNF217	557.832	0.5347	0.237478	2.25158	0.0243489	0.271363
TALDO1	3742.68	0.275332	0.122316	2.251	0.0243857	0.271514
C10orf54	10305.8	0.306373	0.136218	2.24914	0.0245034	0.272526
ECH1	1911.24	0.374561	0.166591	2.24839	0.0245512	0.272526
RRP8	249.113	-0.665995	0.296247	-2.24811	0.0245692	0.272526
ZSWIM3	34.7346	1.0244	0.455673	2.2481	0.0245697	0.272526
ACVR1C	63.7047	-0.980634	0.436447	-2.24686	0.0246492	0.273148
PSMC2	1344.9	0.40949	0.182287	2.24641	0.0246778	0.273207
MRPS15	1025.76	0.448163	0.199578	2.24555	0.0247327	0.273556
TNKS	785.841	-0.474338	0.211377	-2.24404	0.0248301	0.274374
PLSCR3	2322.22	0.369284	0.164607	2.24344	0.0248687	0.274493
CYB5B	632.939	0.465587	0.20756	2.24314	0.0248878	0.274493
VPS25	543.589	0.509256	0.227092	2.2425	0.0249288	0.274686
SLX4	89.4024	-1.00412	0.448042	-2.24112	0.025018	0.27541
KIAA0141	1721.89	0.339528	0.151566	2.24014	0.0250819	0.275853
STXBP1	44.5796	-1.00889	0.450522	-2.23939	0.0251308	0.276132
JOSD1	692.696	-0.479002	0.213996	-2.23836	0.0251973	0.276133
GPR141	22.7989	-1.00193	0.447659	-2.23816	0.0252105	0.276133
CPT1B	175.633	0.84541	0.377761	2.23795	0.0252245	0.276133
TERF1	736.298	0.344142	0.153777	2.23793	0.0252253	0.276133
GIN1	117.498	0.644464	0.288129	2.23672	0.0253046	0.276743
RALGDS	5005.35	0.405615	0.181387	2.23618	0.0253398	0.276868
SNRPD3	1253.73	0.385741	0.172585	2.23508	0.0254122	0.27732
ELK4	228.671	-0.546097	0.244357	-2.23483	0.0254285	0.27732
ADRB1	15.8264	1.03111	0.461485	2.23434	0.0254609	0.277395
SCP2	1055.08	0.410555	0.183775	2.234	0.0254828	0.277395
CD244	77.0286	-0.968697	0.433762	-2.23324	0.0255329	0.277682
C16orf54	1420.38	0.556599	0.249368	2.23204	0.0256125	0.278289
ARL8A	79.0369	0.663184	0.297356	2.23027	0.0257297	0.278881
SPATA2	440.522	-0.714516	0.320398	-2.23009	0.0257416	0.278881
BLOC1S1	1124.51	0.544685	0.244303	2.22955	0.0257773	0.278881
MAPK11	300.13	0.81373	0.364994	2.22943	0.0257851	0.278881
PYGM	70.8673	-1.01131	0.453622	-2.22942	0.0257861	0.278881
CRY2	893.384	-0.520454	0.233489	-2.22903	0.0258117	0.2789
TIPIN	66.0059	0.686201	0.307901	2.22864	0.0258379	0.278925
PSMA4	1412.63	0.409828	0.183923	2.22826	0.0258629	0.278938
CMTM8	5.86436	-0.91101	0.408933	-2.22777	0.0258956	NA
NUSAP1	130.635	0.924113	0.414867	2.22749	0.0259145	0.279237
ABI2	332.929	-0.656836	0.295116	-2.22568	0.0260353	0.280092
FBLN2	14.0245	-1.03156	0.463506	-2.22556	0.0260437	0.280092
GSTCD	12.2366	-1.02463	0.460461	-2.22523	0.0260657	0.280092
MBD3	781.185	-0.500421	0.22503	-2.2238	0.0261622	0.280549
IFITM2	91.1639	0.778387	0.350046	2.22367	0.0261704	0.280549
SLC23A2	630.531	-0.641402	0.288461	-2.22353	0.0261801	0.280549
ZNF41	87.7776	-0.935876	0.421034	-2.2228	0.0262291	0.280783
C20orf194	53.7031	-1.02389	0.460828	-2.22184	0.026294	0.280783
KANSL1	2116.94	-0.442072	0.198967	-2.22183	0.0262945	0.280783
CELSR1	35.5792	-0.824646	0.371164	-2.22178	0.0262979	0.280783
SH2D4B	6.58407	-0.97035	0.437273	-2.21909	0.0264804	NA
CD58	690.35	0.73975	0.33339	2.21887	0.0264954	0.282516
MLX	1867.44	0.343631	0.154881	2.21868	0.0265085	0.282516
EFCAB12	51.2573	-0.860492	0.387967	-2.21795	0.0265583	0.282789
LMNB1	422.856	0.662709	0.298978	2.21658	0.026652	0.28332
MSL2	415.704	-0.554762	0.250286	-2.21651	0.0266565	0.28332
PARVG	1062.41	0.452384	0.204193	2.21547	0.0267275	0.283816
APH1A	658.899	-0.510711	0.230621	-2.21451	0.0267939	0.284263
LAMTOR2	835.327	0.503324	0.227355	2.21382	0.0268413	0.284508
IPCEF1	2437.4	-0.47978	0.216797	-2.21304	0.0268948	0.284818
JUN	45405.2	-0.695758	0.314636	-2.21131	0.0270141	0.285822
CD38	858.461	0.648263	0.293294	2.21028	0.0270855	0.286171
EMC8	596.522	0.454457	0.205624	2.21013	0.027096	0.286171
KIF14	25.0736	1.01829	0.460882	2.20944	0.0271442	0.286238
PTP4A2	5356.11	0.294647	0.133365	2.20934	0.0271513	0.286238
VSIG8	13.7304	1.02494	0.46407	2.20859	0.0272034	0.286529
OAS1	802.059	0.956458	0.433202	2.20788	0.0272528	0.286672
ST7	81.3043	-0.984966	0.446152	-2.20769	0.0272659	0.286672
UBN1	1482.03	-0.395315	0.179105	-2.20717	0.027302	0.286793
TRIM52	793.979	-0.40961	0.185613	-2.2068	0.0273282	0.286812
GLYCTK	390.739	0.557807	0.253004	2.20473	0.0274729	0.288072
MYOM1	102.729	-1.02244	0.464048	-2.20331	0.027573	0.288604
TMEM9B	996.628	0.411205	0.186631	2.20331	0.027573	0.288604
EXT1	252.199	-0.717006	0.325507	-2.20274	0.0276133	0.288767
TMEM187	147.233	0.845044	0.383725	2.20221	0.0276503	0.288896
NUF2	66.984	0.982603	0.44635	2.20142	0.0277064	0.289015
SLC16A10	109.083	-1.01539	0.461317	-2.20107	0.0277311	0.289015
DEPDC1	16.1525	0.988003	0.448917	2.20086	0.0277461	0.289015
IL10	140.944	0.979509	0.445143	2.20044	0.0277759	0.289015
NDUFB5	664.057	0.488678	0.222096	2.20031	0.0277852	0.289015
CD200	204.588	0.832911	0.378851	2.19852	0.0279123	0.290063
STX7	447.376	0.528456	0.240405	2.19819	0.0279355	0.290063
DNPH1	52.288	-1.00253	0.456281	-2.19718	0.0280077	0.290555
ALG13	414.367	-0.476001	0.216691	-2.19668	0.0280433	0.290667
FLOT1	2409.09	0.418368	0.190513	2.19601	0.0280911	0.290905
FUS	3690.89	-0.520682	0.237178	-2.19532	0.0281405	0.290955
PHF6	438.78	-0.507961	0.231396	-2.19521	0.0281488	0.290955
DDX6	1380.43	-0.527683	0.240413	-2.1949	0.0281706	0.290955
THEM4	100.184	0.94963	0.43276	2.19436	0.0282099	0.291104
PQLC3	755.053	0.411225	0.18749	2.19331	0.0282849	0.291621
ARRB1	272.213	-0.59002	0.269107	-2.19251	0.0283425	0.291796
GDI2	3837.87	0.37701	0.171963	2.19239	0.0283517	0.291796
AMN	102.545	0.577497	0.263679	2.19015	0.0285132	0.292647
FAM118B	395.69	0.514769	0.23505	2.19004	0.0285216	0.292647
FRY	124.692	-1.01483	0.463432	-2.18983	0.0285369	0.292647
FAM98C	1137.59	0.49047	0.224041	2.1892	0.0285823	0.292647
GPC1	164.871	1.01399	0.463182	2.18917	0.0285841	0.292647
CRISPLD2	48.5524	0.997972	0.455868	2.18917	0.0285845	0.292647
CLTA	894.713	0.439932	0.201049	2.18819	0.0286559	0.292972
CCDC124	767.586	0.583627	0.266735	2.18805	0.0286663	0.292972
RPS5	12427.7	-0.445548	0.203666	-2.18764	0.0286955	0.293015
IRAK2	1289.28	-0.533193	0.243805	-2.18696	0.0287452	0.293259
CNOT6L	990.085	-0.436031	0.199408	-2.18663	0.0287696	0.293259
FSCN1	71.753	0.984743	0.450488	2.18595	0.0288196	0.293352
SEPN1	177.207	-0.878529	0.401922	-2.18582	0.0288288	0.293352
DPM1	679.804	-0.403541	0.184832	-2.18329	0.0290145	0.294629
TSSC4	1263.38	0.494283	0.226429	2.18295	0.0290394	0.294629
R3HDM2	1189.15	-0.332109	0.152141	-2.1829	0.0290429	0.294629
RNF167	1264.51	0.37694	0.172767	2.18178	0.0291255	0.294629
CDCA8	82.0176	0.929623	0.426106	2.18167	0.0291336	0.294629
NOXA1	663.732	-0.736964	0.337805	-2.18163	0.0291372	0.294629
KLHL11	116.72	-0.947104	0.434134	-2.1816	0.0291394	0.294629
RORA	1736.73	0.477927	0.219095	2.18138	0.0291557	0.294629
FOXM1	71.2364	0.976557	0.447918	2.18022	0.0292415	0.295008
ATP5J	1614.54	0.414691	0.190209	2.18019	0.0292437	0.295008
NEK3	207.482	0.595844	0.273354	2.17975	0.0292761	0.295081
CLECL1	41.1845	0.99278	0.455552	2.17929	0.0293102	0.295171
ACVR2A	80.9638	-0.852739	0.391611	-2.17752	0.0294421	0.295362
FUCA1	377.673	0.682194	0.313357	2.17705	0.0294767	0.295362
HDAC4	887.586	-0.480203	0.220591	-2.17689	0.0294886	0.295362
CAMSAP1	307.118	0.673061	0.309204	2.17675	0.029499	0.295362
CDAN1	1228.36	-0.421304	0.193552	-2.1767	0.0295028	0.295362
G6PD	1476.24	0.370927	0.17041	2.17667	0.0295049	0.295362
PTGDS	22.149	0.866112	0.397909	2.17666	0.029506	0.295362
TOMM5	362.456	0.48307	0.222074	2.17526	0.0296106	0.295847
KLHL36	1021.67	-0.421925	0.193994	-2.17494	0.0296343	0.295847
RNMTL1	535.103	-0.545612	0.250882	-2.17477	0.0296472	0.295847
CASP7	197.233	0.652558	0.300073	2.17466	0.0296554	0.295847
ARHGAP9	6046.52	-0.431423	0.1985	-2.17342	0.0297487	0.296524
IL7	208.568	0.813745	0.374636	2.1721	0.0298484	0.297115
RIT1	537.915	0.493152	0.227054	2.17196	0.0298587	0.297115
CRIP2	256.642	0.810468	0.373239	2.17144	0.0298976	0.297248
AGPAT9	174.751	-0.933609	0.430274	-2.1698	0.030022	0.298136
VGLL4	1068.35	-0.460091	0.212067	-2.16956	0.0300401	0.298136
UBE2D4	661.267	0.536963	0.24755	2.16911	0.0300746	0.298136
TMEM185B	322.851	-0.608859	0.280729	-2.16885	0.030094	0.298136
SEC11A	1325.28	0.361843	0.166895	2.16808	0.0301524	0.298136
MDH1	2354.54	0.349447	0.161226	2.16744	0.030201	0.298136
UQCRC1	6613.69	0.254574	0.117483	2.16691	0.0302421	0.298136
RBM15B	861.322	-0.533584	0.246264	-2.16671	0.0302567	0.298136
KLF9	330.233	-0.723655	0.333994	-2.16667	0.03026	0.298136
WBP5	3.75486	-0.910907	0.420512	-2.16619	0.030297	NA
UCK1	492.485	-0.476721	0.220092	-2.166	0.0303108	0.298136
MYL6	9831.01	0.44004	0.203183	2.16573	0.0303319	0.298136
MAP4	190.465	0.578196	0.266986	2.16564	0.0303389	0.298136
PPIE	1355.27	0.417151	0.192638	2.16546	0.0303523	0.298136
TIMM8A	56.9774	0.812946	0.375505	2.16494	0.0303923	0.298136
MLL5	7197.46	-0.339258	0.156716	-2.16479	0.030404	0.298136
PLEKHA1	1097.05	-0.573953	0.265149	-2.16465	0.0304146	0.298136
RALA	903.93	0.280928	0.129784	2.16458	0.03042	0.298136
DOC2B	3.37352	-0.798352	0.368938	-2.16392	0.0304703	NA
CDH6	29.5622	-0.762983	0.352698	-2.16327	0.0305202	0.298778
CPM	34.8807	0.989871	0.457672	2.16284	0.0305535	0.298778
PDLIM1	641.323	0.869914	0.40223	2.16273	0.030562	0.298778
ANAPC15	463.624	0.503154	0.232747	2.1618	0.0306332	0.299224
SGMS2	21.6829	0.960385	0.444321	2.16147	0.0306591	0.299227
FEM1B	460.437	-0.538741	0.249342	-2.16065	0.0307223	0.299568
RAB8B	741.008	0.630823	0.292	2.16035	0.0307453	0.299568
GNB2	1646.51	0.469904	0.217694	2.15855	0.0308851	0.30068
MAP4K3	109.379	-0.830721	0.38494	-2.15805	0.0309237	0.300805
ZDHHC12	700.028	0.422811	0.195966	2.15757	0.0309614	0.300922
NIPSNAP3A	214.258	0.662088	0.306934	2.1571	0.0309978	0.301026
DCTD	741.568	0.381754	0.177087	2.15574	0.0311041	0.301806
ACTRT3	59.7651	-0.978607	0.454055	-2.15526	0.0311413	0.301806
ZEB1	1491.58	-0.461366	0.214084	-2.15507	0.0311565	0.301806
TNFRSF11A	17.2284	0.984668	0.457053	2.15438	0.0312102	0.301806
BDH1	983.406	0.487858	0.226452	2.15435	0.0312128	0.301806
OAS2	1961.91	0.894926	0.415488	2.15391	0.0312469	0.301806
LCORL	262.008	-0.528944	0.245598	-2.15369	0.0312642	0.301806
BTLA	336.582	0.706493	0.328077	2.15344	0.0312844	0.301806
SYNJ2	44.8685	0.966896	0.449107	2.15293	0.0313243	0.301941
EPB41L2	106.621	-0.802171	0.372816	-2.15165	0.0314247	0.30266
DHX34	247.386	0.623874	0.290009	2.15122	0.0314585	0.302737
LCP1	17031.9	0.575717	0.267788	2.1499	0.0315633	0.303496
TMEM223	185.369	0.735223	0.342179	2.14865	0.0316619	0.304193
GBP3	383.746	0.595355	0.277203	2.14772	0.0317357	0.304652
ZNF230	110.454	-0.652179	0.303894	-2.14608	0.0318668	0.305437
EIF3I	1725.04	0.328652	0.153147	2.146	0.0318733	0.305437
PRDM11	10.2068	-0.996125	0.464239	-2.14571	0.0318958	0.305437
ICA1	96.5501	0.991912	0.462371	2.14527	0.031931	0.305492
PRSS53	490.619	-0.516685	0.240885	-2.14494	0.0319573	0.305492
FAM102B	113.927	-0.693689	0.323449	-2.14466	0.0319798	0.305492
PDE7A	995.679	-0.497565	0.232093	-2.14382	0.0320476	0.305642
TUBGCP4	550.102	0.57395	0.267724	2.14381	0.0320478	0.305642
DYNLRB1	2705.91	0.405628	0.189245	2.1434	0.0320813	0.305713
FCF1	214.712	-0.497576	0.232184	-2.14303	0.0321109	0.305746
COX16	174.503	0.558539	0.260683	2.1426	0.0321455	0.305826
KDM2A	1619.42	-0.423118	0.197519	-2.14217	0.03218	0.305906
C1orf85	1039.52	0.416156	0.194469	2.13996	0.0323579	0.307298
VDAC1	1075.07	0.489656	0.228868	2.13947	0.0323975	0.307298
MYLIP	2364.61	-0.79272	0.370592	-2.13907	0.0324303	0.307298
SPRY1	27.4439	-0.942303	0.440523	-2.13905	0.0324314	0.307298
GEMIN2	228.509	0.478626	0.223836	2.13829	0.0324929	0.307335
NCF2	159.938	0.908078	0.424697	2.13818	0.0325022	0.307335
ARID3C	19.3321	0.933547	0.436638	2.13803	0.0325141	0.307335
HINT2	568.405	0.575421	0.269199	2.13753	0.0325551	0.307474
ZCRB1	547.431	0.425975	0.199316	2.13719	0.0325826	0.307485
CHSY1	296.517	0.704555	0.329772	2.13649	0.0326395	0.307774
ZNF691	152.166	-0.750854	0.351517	-2.13603	0.0326766	0.307876
PSMB3	2147.48	0.431655	0.202125	2.13558	0.0327133	0.307973
FXYD5	6562.5	0.365881	0.171355	2.13523	0.0327426	0.308001
SHKBP1	3520.48	0.352842	0.165397	2.1333	0.0329003	0.308777
EMP3	5206.28	0.429809	0.201483	2.13322	0.0329064	0.308777
BEX4	631.859	-0.497953	0.233457	-2.13296	0.0329283	0.308777
MST1	104.922	0.842295	0.395053	2.13211	0.0329979	0.308777
PSMD8	2089.13	0.395407	0.185457	2.13207	0.0330013	0.308777
LCMT1	503.986	0.45023	0.211173	2.13204	0.0330036	0.308777
NMRK1	309.641	0.782585	0.367072	2.13197	0.0330097	0.308777
MLKL	535.601	-0.642008	0.30132	-2.13065	0.033118	0.309542
LY9	762.623	-0.573423	0.269262	-2.12961	0.033204	0.310024
ZCCHC3	335.699	-0.566296	0.265944	-2.12938	0.0332225	0.310024
LMBR1L	3914.6	0.224441	0.10546	2.12821	0.03332	0.310685
ZNF827	389.812	-0.721581	0.339141	-2.12767	0.0333645	0.310772
C5orf30	234.588	0.473995	0.222799	2.12745	0.0333824	0.310772
SLC22A4	0.28198	-0.27018	0.127081	-2.12605	0.0334992	NA
SH3BGRL3	24824.9	0.359135	0.169072	2.12416	0.0336569	0.313078
PNRC1	7142.72	-0.478664	0.225445	-2.12319	0.0337377	0.313581
RBMS2	73.4687	-0.973801	0.458824	-2.12239	0.0338054	0.313629
MPPED2	12.7394	-0.953991	0.449497	-2.12235	0.033808	0.313629
DLG4	50.119	-0.925313	0.436021	-2.12217	0.0338232	0.313629
ARHGDIB	37224.2	0.426841	0.201322	2.12019	0.03399	0.314926
PKIA	172.282	0.757376	0.357431	2.11894	0.0340952	0.315603
OLFM2	20.0394	0.955348	0.450915	2.11869	0.034117	0.315603
SLC29A4	69.7764	0.740304	0.349526	2.11802	0.0341733	0.315873
DENND2C	13.3303	-0.849622	0.40132	-2.11707	0.0342539	0.316369
PCDHGB5	50.6262	-0.965611	0.456286	-2.11624	0.0343243	0.316594
N6AMT1	91.7275	-0.703745	0.33256	-2.11615	0.0343324	0.316594
CHMP2A	1542.69	0.453259	0.214301	2.11505	0.0344255	0.316958
CARD6	143.287	0.876418	0.414544	2.11417	0.0345005	0.316958
TFEB	393.235	0.684642	0.323837	2.11416	0.0345019	0.316958
ESRP2	106.058	-0.868625	0.410868	-2.11412	0.034505	0.316958
SPTBN1	3274.4	-0.502539	0.237735	-2.11386	0.0345271	0.316958
MDH2	2748.68	0.262863	0.124357	2.11378	0.0345344	0.316958
EEPD1	123.244	0.974708	0.461353	2.11272	0.0346252	0.317542
PODN	3.26968	0.607943	0.287813	2.11228	0.0346622	NA
ZBTB8A	17.993	0.980659	0.464284	2.1122	0.0346695	0.317699
ACSF2	384.495	0.521923	0.247282	2.11064	0.0348032	0.318305
RARG	224.507	0.811177	0.384379	2.11036	0.0348277	0.318305
KRAS	851.839	-0.470912	0.223147	-2.11032	0.034831	0.318305
MCTP1	53.6806	-0.94409	0.447468	-2.10985	0.0348714	0.318305
AZI1	352.926	-0.623823	0.295677	-2.10981	0.0348747	0.318305
MIS12	605.176	-0.841982	0.399145	-2.10947	0.0349045	0.318305
ATG9A	1899.28	-0.419525	0.198901	-2.10922	0.034926	0.318305
SLC6A8	193.58	-0.589244	0.279433	-2.10871	0.0349696	0.318425
KPNA4	649.5	-0.434055	0.205877	-2.10833	0.0350027	0.318425
DENR	870.72	0.381981	0.181195	2.10812	0.0350208	0.318425
WSCD1	45.9977	-0.925781	0.439247	-2.10765	0.035061	0.318543
ZNF417	537.51	-0.633193	0.300482	-2.10725	0.0350955	0.318609
POLR2G	910.681	0.38995	0.185122	2.10644	0.0351657	0.318927
RLIM	856.022	-0.654052	0.310564	-2.10602	0.035203	0.318927
C1orf109	201.243	-0.549688	0.261022	-2.10591	0.0352123	0.318927
C16orf72	851.842	-0.467832	0.222384	-2.10371	0.0354038	0.320214
SLC22A23	1055.5	-0.531204	0.252516	-2.10365	0.0354091	0.320214
EDN3	6.00392	0.642957	0.305759	2.10282	0.0354812	NA
MCM5	589.686	0.579683	0.275776	2.10201	0.0355526	0.320876
ICAM3	3116.44	0.374877	0.178391	2.10144	0.0356025	0.320876
COL5A3	77.0895	0.971275	0.462256	2.10116	0.0356266	0.320876
ZNF215	422.373	-0.619889	0.295023	-2.10115	0.0356278	0.320876
DHCR24	44.2741	0.975591	0.464322	2.10111	0.0356315	0.320876
ABCB6	115.119	-0.895982	0.426468	-2.10093	0.0356468	0.320876
SELT	1919.98	0.43184	0.205623	2.10015	0.0357157	0.321094
ZNF253	71.5922	0.768944	0.36623	2.09962	0.0357622	0.321094
DTX3L	407.234	0.637556	0.303668	2.09952	0.0357711	0.321094
TXN2	1194.79	0.314628	0.149874	2.09928	0.0357925	0.321094
GPR15	72.7264	0.966744	0.460584	2.09896	0.0358209	0.321094
NDUFB1	737.388	0.482581	0.229977	2.09839	0.0358707	0.321094
HAUS3	199.388	0.766011	0.36524	2.09728	0.0359688	0.321094
IDH2	3316.35	0.371322	0.177051	2.09726	0.0359707	0.321094
SUDS3	840.782	0.413109	0.197004	2.09696	0.0359972	0.321094
ADRB2	149.074	-0.972163	0.463629	-2.09686	0.0360064	0.321094
KIAA2018	375.618	-0.493717	0.235476	-2.09668	0.0360222	0.321094
KLHL28	700.696	-0.595255	0.283906	-2.09667	0.0360232	0.321094
CARD16	713.893	0.501148	0.239027	2.09661	0.0360277	0.321094
NUFIP2	1103.84	-0.510998	0.243861	-2.09545	0.036131	0.321605
DNAJB13	43.6768	-0.897244	0.428207	-2.09535	0.03614	0.321605
CD151	1226.14	0.517104	0.246929	2.09414	0.0362476	0.322317
SLC2A3	8614.5	-0.731854	0.3496	-2.0934	0.0363131	0.322371
ZNF551	139.847	-0.822099	0.392732	-2.09328	0.036324	0.322371
DAXX	1973.7	0.435072	0.207856	2.09314	0.0363363	0.322371
LYSMD3	250.417	-0.679013	0.324467	-2.09271	0.0363754	0.322371
MRPL28	1028.74	0.459739	0.219705	2.09253	0.0363914	0.322371
BRPF3	376.422	-0.705832	0.337432	-2.09177	0.0364587	0.322723
ARHGEF12	142.767	-0.867563	0.414835	-2.09134	0.0364973	0.322821
CGA	561.054	0.966033	0.462121	2.09043	0.0365788	0.323193
SKA3	20.1138	0.941077	0.450221	2.09026	0.0365947	0.323193
CNR2	10.9951	-0.802517	0.383994	-2.08992	0.0366251	0.323218
ARID1A	2981.39	-0.460044	0.220197	-2.08924	0.0366862	0.323341
DLST	451.255	-0.396871	0.189968	-2.08915	0.0366943	0.323341
GGA2	863.776	-0.417097	0.199695	-2.08867	0.0367377	0.32348
COPE	5059.76	0.364977	0.174794	2.08804	0.0367941	0.323733
DDX17	4246.52	-0.499392	0.239204	-2.08772	0.0368228	0.323742
ACOX1	451.141	0.511871	0.245241	2.08722	0.0368683	0.323772
CSTF3	183.565	0.464162	0.222433	2.08675	0.0369105	0.323772
TREX2	318.361	-0.566756	0.271612	-2.08664	0.0369207	0.323772
RBBP7	1949.87	0.290837	0.139399	2.08637	0.0369455	0.323772
R3HDM4	4539.39	0.312854	0.149967	2.08616	0.0369646	0.323772
DAPK2	236.159	0.966205	0.463238	2.08576	0.0370003	0.323843
DAAM1	535.453	0.492381	0.236117	2.08533	0.0370395	0.323943
LDLRAD3	36.335	0.934053	0.448069	2.08462	0.0371042	0.324267
RNF216	2480.97	-0.321726	0.15436	-2.08425	0.0371371	0.324312
ZXDC	1631.74	-0.396357	0.190375	-2.08198	0.0373442	0.325844
ZBED6	102.362	-0.853704	0.410139	-2.0815	0.0373883	0.325844
SNPH	83.1956	-0.962799	0.46257	-2.08141	0.037396	0.325844
ZFYVE9	342.448	-0.643743	0.309482	-2.08006	0.0375198	0.326416
DLGAP4	1174.01	0.28711	0.138041	2.07989	0.0375357	0.326416
TCAP	181.49	-0.733125	0.352501	-2.07978	0.0375454	0.326416
TTC23L	67.7658	-0.831116	0.399867	-2.07848	0.0376649	0.327212
RARB	4.49553	0.910346	0.438031	2.07827	0.0376847	NA
DUSP4	496.367	0.65908	0.31721	2.07774	0.0377331	0.327561
PARP3	446.164	0.609452	0.293367	2.07744	0.0377612	0.327563
RREB1	421.327	-0.610327	0.293834	-2.07711	0.037791	0.327578
MN1	2.18326	-0.595328	0.286639	-2.07693	0.0378083	NA
WASF3	20.8873	-0.954523	0.459992	-2.07508	0.0379787	0.328711
CHST2	281.273	-0.681623	0.328516	-2.07486	0.0379999	0.328711
PSD	37.0084	-0.946392	0.456144	-2.07477	0.0380081	0.328711
TMEM14C	970.118	0.436194	0.210278	2.07437	0.0380449	0.328711
TMEM117	45.6686	-0.88961	0.428932	-2.07401	0.0380782	0.328711
ABCG1	1057.6	-0.464595	0.224022	-2.07388	0.0380903	0.328711
PSMA3	1394.03	0.343601	0.165852	2.07173	0.0382906	0.330145
SLCO3A1	1457.83	0.418781	0.202164	2.07149	0.0383128	0.330145
SSH2	1907.66	-0.627332	0.302997	-2.07042	0.0384127	0.33062
SAMD9L	426.53	0.601667	0.290619	2.0703	0.0384245	0.33062
RAB4A	570.798	0.422948	0.204339	2.06984	0.0384676	0.330748
SNRPD1	76.2605	0.57672	0.278724	2.06915	0.0385324	0.331062
GPA33	7.78094	-0.695523	0.336152	-2.06907	0.0385393	NA
NMNAT3	205.371	-0.615355	0.297503	-2.0684	0.0386021	0.331328
DCN	2.23828	0.518238	0.250563	2.0683	0.0386121	NA
PHF3	1613.87	-0.435525	0.21058	-2.06821	0.03862	0.331328
SDF4	2984.28	0.315486	0.152639	2.06688	0.0387453	0.331796
CCDC90B	611.326	0.306399	0.148261	2.06661	0.0387706	0.331796
GNPTAB	365.638	-0.641377	0.310389	-2.06637	0.0387938	0.331796
RGS19	2650.99	0.344925	0.166933	2.06625	0.0388047	0.331796
FBXW8	736.118	-0.562919	0.272451	-2.06613	0.0388163	0.331796
RUFY1	834.43	0.441911	0.21406	2.06443	0.0389771	0.332927
ADAM15	1248.7	0.445513	0.215893	2.06358	0.0390571	0.333219
KIF1C	303.569	0.569421	0.275953	2.06347	0.0390683	0.333219
UBAC2	2520.64	-0.315548	0.15296	-2.06294	0.039118	0.333388
GZF1	258.734	-0.72536	0.351662	-2.06266	0.039145	0.333388
TMEM14A	389.97	0.521784	0.253261	2.06026	0.0393737	0.334756
ANKRD23	504.664	-0.610775	0.296464	-2.0602	0.0393792	0.334756
ZNF654	234.618	-0.606886	0.294615	-2.05993	0.0394056	0.334756
NUDT3	24.2042	0.712288	0.345809	2.05977	0.0394201	0.334756
SELL	20963.4	0.423266	0.205664	2.05804	0.0395862	0.335772
SCMH1	346.968	-0.776583	0.377501	-2.05717	0.0396702	0.335772
PACSIN3	24.4693	-0.955043	0.464292	-2.05699	0.0396873	0.335772
C16orf96	10.8873	-0.911509	0.443142	-2.05692	0.0396938	0.335772
RBM45	183.614	0.566037	0.275188	2.05691	0.0396948	0.335772
TSC1	1469.44	-0.365981	0.177943	-2.05673	0.0397119	0.335772
ATP7A	162.594	-0.749105	0.364507	-2.05512	0.0398676	0.336713
MEF2C	24.563	-0.952893	0.463699	-2.05498	0.0398808	0.336713
SIAH3	54.2476	-0.953745	0.464351	-2.05393	0.0399824	0.337328
ANKAR	170.797	-0.576517	0.280751	-2.05348	0.0400259	0.337452
LCAT	477.97	-0.504726	0.245878	-2.05275	0.0400971	0.337809
CIR1	571.127	0.441076	0.21497	2.05181	0.0401883	0.337818
PLCD4	164.635	-0.645773	0.314916	-2.05062	0.040304	0.337818
CEBPZ	884.957	-0.414661	0.202247	-2.05027	0.0403378	0.337818
AKNAD1	14.2824	-0.95209	0.464401	-2.05015	0.04035	0.337818
COMMD5	647.091	0.389762	0.19012	2.05009	0.0403555	0.337818
PLK1S1	768.241	0.339534	0.165626	2.05001	0.0403637	0.337818
GNL3	1688.99	-0.446963	0.218078	-2.04956	0.0404073	0.337818
CCL3L3	40.3348	0.943374	0.460293	2.04951	0.0404123	0.337818
MMP19	36.9646	-0.918759	0.448354	-2.04918	0.0404442	0.337818
TMEM167B	491.456	-0.516008	0.251826	-2.04906	0.0404561	0.337818
ZNF180	155.494	-0.824076	0.402182	-2.04901	0.0404611	0.337818
STK35	693.562	-0.491198	0.239748	-2.04881	0.040481	0.337818
F5	791.315	0.901703	0.440128	2.04873	0.0404885	0.337818
MX1	2006.08	0.942413	0.460117	2.0482	0.0405402	0.337818
ALG6	500.155	-0.414579	0.20243	-2.04801	0.040559	0.337818
NDUFB11	1785.41	0.422023	0.206066	2.048	0.0405601	0.337818
POU5F1	7.12866	-0.871074	0.425374	-2.04778	0.0405813	NA
MOXD1	33.4146	-0.790127	0.386076	-2.04656	0.0407017	0.338757
CLASP1	973.527	-0.439555	0.21497	-2.04473	0.0408816	0.33981
ZFR2	13.8617	-0.941296	0.460363	-2.04468	0.0408863	0.33981
BORA	355.829	0.479924	0.234818	2.04381	0.0409721	0.340162
IKZF4	315.698	-0.57852	0.283093	-2.04357	0.0409961	0.340162
HIST1H3C	7.80019	0.909399	0.445007	2.04356	0.040997	NA
HDGFRP3	3.84517	-0.853222	0.41758	-2.04326	0.0410271	NA
MRPL34	810.393	0.413198	0.202242	2.04309	0.0410434	0.340162
DNM3	748.996	-0.46368	0.226952	-2.04308	0.041045	0.340162
HIST1H4F	4.77612	0.873849	0.427943	2.04198	0.041154	NA
CRELD2	266.386	0.58527	0.28662	2.04197	0.0411547	0.340625
SIGMAR1	2645.24	0.320131	0.156779	2.04192	0.0411591	0.340625
GNB1	1735.07	0.396588	0.194261	2.04152	0.0411994	0.340706
PROSER2	20.0447	-0.914737	0.448128	-2.04124	0.0412271	0.340706
EWSR1	7142.31	0.243889	0.119536	2.04031	0.0413198	0.341231
ZNF514	15.6409	-0.855596	0.419454	-2.03978	0.0413719	0.34142
SUOX	48.2133	-0.933754	0.458192	-2.03791	0.0415588	0.342062
TMEM220	34.9602	-0.802448	0.393812	-2.03764	0.0415857	0.342062
KRT222	297.811	-0.861204	0.422702	-2.03738	0.0416121	0.342062
KMT2C	3557.48	-0.470926	0.231158	-2.03725	0.0416254	0.342062
RBM27	1923.74	-0.259597	0.1275	-2.03606	0.0417443	0.342062
ITPR2	1332.9	-0.542123	0.266263	-2.03605	0.0417457	0.342062
PSENEN	969.727	0.432848	0.212602	2.03595	0.0417552	0.342062
PLEKHH3	13.6064	0.921325	0.452639	2.03545	0.0418053	0.342062
EZR	9001.73	0.360575	0.177179	2.03508	0.0418425	0.342062
SNN	660.94	-0.590241	0.290035	-2.03507	0.0418442	0.342062
PLEKHO2	780.025	0.703594	0.345757	2.03494	0.0418571	0.342062
DCAKD	320.57	0.464107	0.228101	2.03465	0.0418856	0.342062
PCED1B	5937.63	-0.54362	0.267187	-2.03461	0.0418905	0.342062
AHSA2	1433.37	0.318987	0.156792	2.03446	0.0419053	0.342062
FIBP	1157.31	0.443302	0.217902	2.03441	0.0419106	0.342062
DDRGK1	895.457	0.440934	0.216762	2.03419	0.0419326	0.342062
KANSL2	2859.44	-0.357113	0.175568	-2.03405	0.0419465	0.342062
EIF2B3	663.404	-0.348943	0.1716	-2.03346	0.0420056	0.342305
F10	14.5585	-0.893832	0.439674	-2.03294	0.0420586	0.342498
ATP1A1	1727.22	0.31065	0.152836	2.03257	0.0420959	0.342564
TRAM1	3029.03	0.464491	0.228762	2.03045	0.0423106	0.344071
NHP2	1507.43	0.43073	0.212197	2.02986	0.0423709	0.344322
FAM156B	1195.44	-0.42696	0.21044	-2.02889	0.0424691	0.344722
SELPLG	13752.2	0.494232	0.243609	2.0288	0.042479	0.344722
INO80E	129.791	0.489868	0.241516	2.02831	0.042529	0.344889
ADAM17	473.703	0.437325	0.215678	2.02768	0.0425928	0.345167
GALNT1	1313.13	-0.407239	0.200928	-2.02679	0.0426839	0.345282
FKRP	437.753	-0.459943	0.226992	-2.02625	0.0427395	0.345282
CCDC53	962.667	0.403825	0.199303	2.02619	0.0427454	0.345282
SNX29	1164.09	-0.639434	0.315606	-2.02605	0.0427592	0.345282
CORO1B	2523.57	0.391615	0.193301	2.02594	0.0427711	0.345282
SFN	26.4154	0.938936	0.463488	2.0258	0.042785	0.345282
ILK	2796.46	0.356493	0.176	2.02552	0.0428135	0.345282
PPP1R7	1260.82	0.367896	0.181663	2.02515	0.0428515	0.345334
LMOD1	1.42877	0.467496	0.230867	2.02496	0.0428719	NA
TPH1	41.8528	0.933914	0.461218	2.02489	0.042879	0.345334
KIF26B	82.8511	0.940011	0.464431	2.024	0.0429697	0.345789
NDUFA9	1708.29	0.281037	0.138868	2.02376	0.0429946	0.345789
MPV17	704.202	0.376438	0.186109	2.02267	0.0431067	0.346452
SRXN1	196.813	0.668681	0.33077	2.02159	0.0432185	0.347112
PSMB6	2710.89	0.330796	0.163671	2.0211	0.0432695	0.34715
MBNL2	313.427	-0.587072	0.29049	-2.02097	0.0432825	0.34715
NAT14	16.7965	-0.937673	0.464073	-2.02053	0.0433284	0.34728
TMEM254	51.1293	0.920395	0.455605	2.02016	0.0433669	0.34735
NQO2	111.894	0.742184	0.367463	2.01975	0.0434093	0.347452
CHMP5	710.35	0.366032	0.181291	2.01904	0.0434835	0.347808
SDC2	1.89875	-0.583019	0.28884	-2.01848	0.0435412	NA
SKA2	230.05	0.695675	0.344681	2.01832	0.0435582	0.348168
CST7	587.66	-0.868647	0.430505	-2.01774	0.0436184	0.348224
MICA	88.2001	-0.72538	0.359544	-2.0175	0.0436433	0.348224
PLEKHH1	10.0824	-0.8799	0.436157	-2.01739	0.0436544	0.348224
RCAN1	178.093	-0.697224	0.345823	-2.01613	0.0437865	0.349039
H2AFZ	4740.4	0.301822	0.149747	2.01555	0.0438472	0.349285
RNF24	263.443	-0.698262	0.346496	-2.01521	0.0438827	0.34933
CD247	7951.71	-0.300266	0.149093	-2.01396	0.0440141	0.350138
TBC1D25	1106.46	-0.321994	0.159909	-2.01361	0.044051	0.350193
FDPS	742.111	0.381161	0.189346	2.01304	0.0441103	0.350427
SLC26A11	99.8217	0.890643	0.442566	2.01245	0.0441724	0.350518
C12orf52	361.586	0.52391	0.260346	2.01236	0.0441817	0.350518
HIBCH	321.69	-0.558891	0.277786	-2.01195	0.0442251	0.350625
UTP11L	272.726	0.484266	0.24073	2.01166	0.0442558	0.35063
BAIAP2	59.2494	-0.870935	0.433108	-2.0109	0.0443364	0.350699
FSIP1	9.92406	0.927954	0.461763	2.00959	0.0444749	0.350699
DCTN6	537.583	-0.451505	0.224684	-2.00951	0.044483	0.350699
CASP9	809.554	0.43434	0.216166	2.00928	0.0445071	0.350699
NTMT1	465.354	-0.42702	0.212524	-2.00928	0.0445073	0.350699
SPATA3	4.40193	0.913074	0.454486	2.00902	0.0445346	NA
MRPL27	580.372	0.458284	0.228143	2.00876	0.0445628	0.350699
YIF1A	782.589	0.377627	0.188026	2.00838	0.044603	0.350699
SLC25A17	215.486	0.426422	0.21233	2.0083	0.0446117	0.350699
COX6A2	0.628319	-0.435234	0.216728	-2.0082	0.0446219	NA
NUDT15	50.0835	-0.887807	0.442091	-2.0082	0.0446224	0.350699
PAX5	2.01376	-0.702797	0.349978	-2.00812	0.0446305	NA
POLE4	1054.13	0.488124	0.24309	2.008	0.0446433	0.350699
GPC2	155.461	-0.702907	0.35007	-2.0079	0.0446534	0.350699
TNFRSF21	10.4343	-0.812728	0.404793	-2.00776	0.0446684	0.350699
RPL5	9952.29	-0.309989	0.154407	-2.00761	0.0446849	0.350699
DUSP22	487.769	-0.488357	0.24327	-2.00747	0.0446992	0.350699
NDUFA2	1558.75	0.387221	0.192903	2.00733	0.044714	0.350699
BMP2K	324.631	-0.52979	0.264146	-2.00567	0.0448912	0.351836
RASL10B	3.70493	-0.771207	0.384523	-2.00562	0.0448968	NA
PRKAG1	556.403	0.372882	0.185967	2.0051	0.0449526	0.351836
NAA15	1303.34	0.499149	0.248952	2.005	0.0449633	0.351836
PDGFB	9.61353	-0.708706	0.353496	-2.00485	0.0449792	0.351836
CYP1B1	2.92186	0.582955	0.290803	2.00464	0.0450015	NA
TMEM238	176.247	0.482831	0.240888	2.00438	0.0450292	0.351992
NCOA7	1532.51	0.344965	0.172131	2.00408	0.0450613	0.352007
ZNF853	47.7221	-0.925395	0.46187	-2.00358	0.0451147	0.352038
ARHGAP35	899.381	-0.47889	0.239029	-2.00348	0.0451254	0.352038
SLAMF9	8.82419	-0.784963	0.391816	-2.00339	0.0451349	NA
PTPN18	1300.7	0.474598	0.236941	2.00302	0.045175	0.35219
PRCC	592.431	0.419252	0.209361	2.00253	0.0452279	0.35229
RRAGC	249.238	0.545678	0.27252	2.00234	0.045248	0.35229
ZCCHC2	338.282	-0.485042	0.242338	-2.00151	0.0453377	0.352754
SLC38A5	1597.13	0.435919	0.217827	2.00121	0.0453697	0.352768
NCKAP5L	679.205	-0.338529	0.169224	-2.00047	0.0454491	0.353151
SNRPA	832.049	0.421048	0.210593	1.99935	0.0455709	0.353863
NAA20	705.806	0.320429	0.16032	1.99868	0.0456434	0.35419
VIM	9089.81	0.432347	0.216416	1.99776	0.0457428	0.354727
TRIM46	27.3761	0.909438	0.455614	1.99607	0.0459262	0.355899
ESYT1	13567	0.411109	0.205986	1.99581	0.0459548	0.355899
ZNF418	99.6342	-0.788551	0.395201	-1.99531	0.0460087	0.356071
YIF1B	356.76	0.537421	0.269378	1.99505	0.0460379	0.356071
ARHGEF39	160.301	0.720105	0.361147	1.99394	0.0461587	0.356403
ANGPT2	9.27355	-0.922588	0.462782	-1.99357	0.046199	0.356403
GSR	335.078	0.537398	0.269569	1.99355	0.0462017	0.356403
C19orf57	57.3969	-0.921977	0.46254	-1.99329	0.0462294	0.356403
PUS3	183.814	0.683437	0.342903	1.99309	0.0462514	0.356403
BCAR1	11.2695	-0.720538	0.361554	-1.99289	0.0462737	0.356403
MID1IP1	396.59	0.594339	0.298257	1.9927	0.046294	0.356403
MCU	198.252	0.574962	0.288577	1.9924	0.046327	0.356422
ZDHHC4	381.585	0.390756	0.196161	1.99202	0.0463693	0.356439
MRPL10	1566.41	0.408042	0.204858	1.99183	0.0463901	0.356439
ALDOA	9096.57	0.3205	0.16096	1.99117	0.0464617	0.356755
LY6E	2052.92	0.534923	0.268815	1.98993	0.0465984	0.357369
FANCG	1453.09	0.476153	0.239286	1.98989	0.0466027	0.357369
VWA3A	14.467	-0.896071	0.450473	-1.98918	0.0466814	0.357511
DYNLT1	824.902	-0.56449	0.283781	-1.98917	0.0466824	0.357511
TRAPPC1	1163.4	0.36419	0.183127	1.98873	0.0467309	0.357596
AK1	5.60465	-0.890889	0.448054	-1.98835	0.046773	NA
KCNK1	12.5965	-0.919322	0.462407	-1.98812	0.0467982	0.357596
PRKCA	113.952	0.68378	0.343943	1.98806	0.0468048	0.357596
BIN2	13997.1	0.206664	0.103958	1.98796	0.0468157	0.357596
ZNF559	705.02	-0.685765	0.345123	-1.98702	0.0469206	0.358164
ARMC6	331.933	0.553077	0.278449	1.98628	0.0470027	0.358556
ZNF80	14.4867	0.906238	0.456355	1.98582	0.0470538	0.358699
RRP1B	845.25	-0.373193	0.187954	-1.98556	0.0470827	0.358699
FBXO31	1531.87	-0.344289	0.173429	-1.98519	0.0471234	0.358776
ZNF586	267.687	-0.704273	0.354979	-1.98398	0.0472575	0.359095
MSANTD3	3.48083	-0.674971	0.340223	-1.98391	0.0472662	NA
CHID1	991.731	-0.400917	0.202089	-1.98386	0.0472711	0.359095
ZBTB1	748.011	-0.56181	0.283192	-1.98385	0.0472726	0.359095
NCAPG2	219.61	0.752929	0.379561	1.98368	0.0472914	0.359095
TPD52	86.0639	0.787599	0.397088	1.98344	0.0473188	0.359095
MYH3	5.58531	-0.51995	0.262201	-1.98302	0.0473651	NA
DDX56	1431.22	0.305658	0.154166	1.98266	0.0474057	0.359522
FRMD3	10.4505	-0.79324	0.400244	-1.98189	0.0474915	0.359939
SNX5	1220.61	0.363499	0.183454	1.98142	0.0475442	0.360105
ACOT9	457.257	0.658808	0.332578	1.98091	0.0476009	0.360301
CD302	14.2537	-0.909697	0.459398	-1.9802	0.0476816	0.360469
ZNF865	37.5908	-0.775088	0.391446	-1.98006	0.0476965	0.360469
IGF1R	95.8565	-0.901539	0.455347	-1.97989	0.0477154	0.360469
KIAA1211	6.74484	-0.847432	0.428163	-1.97923	0.0477904	NA
THAP3	444.454	0.475573	0.240315	1.97896	0.047821	0.36064
SNX16	100.41	0.736888	0.37239	1.97881	0.047838	0.36064
MAPK8IP1	63.7999	-0.888187	0.448929	-1.97846	0.0478771	0.36064
SEC11C	627.066	0.384301	0.194247	1.97842	0.0478818	0.36064
MACROD1	410.194	0.52965	0.267727	1.97832	0.0478922	0.36064
MSMO1	263.24	0.542657	0.274387	1.9777	0.0479621	0.360934
GLT1D1	411.84	0.899821	0.455203	1.97675	0.0480702	0.361515
PIGF	234.175	0.454268	0.229849	1.97637	0.0481125	0.361601
AKAP1	703.14	-0.582469	0.294822	-1.97567	0.0481925	0.361656
FAM50A	1053.44	0.479758	0.242846	1.97557	0.0482038	0.361656
DVL1	869.732	-0.497385	0.251837	-1.97503	0.0482649	0.361656
DEGS1	986.846	0.543801	0.275345	1.97498	0.0482708	0.361656
CMSS1	111.544	-0.510781	0.25863	-1.97495	0.0482743	0.361656
TAF7	2421.33	-0.323585	0.163887	-1.97444	0.0483322	0.361858
TRIM8	1774.83	0.324068	0.164183	1.97382	0.0484017	0.362146
ACVR2B	53.0904	-0.79725	0.404148	-1.97267	0.0485335	0.3629
DUSP23	708.899	0.532133	0.269917	1.97147	0.0486704	0.363692
TMEM131	1103.47	0.427283	0.21684	1.9705	0.0487813	0.364288
RNF26	1578.3	-0.443775	0.225343	-1.96933	0.0489152	0.365034
PPP4C	3631.54	0.348343	0.176948	1.96862	0.0489968	0.365034
CFL2	137.173	-0.895925	0.455115	-1.96857	0.0490026	0.365034
COPG2	269.728	0.590787	0.300119	1.96851	0.0490097	0.365034
TRMT2B	531.089	-0.413469	0.210067	-1.96827	0.0490372	0.365034
SIPA1L3	414.575	-0.472268	0.240014	-1.96767	0.0491065	0.365137
IER3	16.1208	0.897079	0.455928	1.96759	0.0491152	0.365137
COPS5	2055.1	0.332428	0.168974	1.96733	0.0491446	0.365137
FNBP4	2759.15	-0.35009	0.178	-1.96679	0.0492071	0.365191
PNISR	4081.46	-0.391325	0.198972	-1.96673	0.0492143	0.365191
CD2AP	285.121	0.536285	0.272831	1.96563	0.0493409	0.365542
TSFM	208.514	0.53416	0.271761	1.96555	0.0493507	0.365542
UBN2	298.156	-0.437197	0.222434	-1.96551	0.0493554	0.365542
DUSP8	10.0493	-0.858088	0.43671	-1.96489	0.0494265	0.365837
ASF1A	470.563	0.497287	0.253231	1.96377	0.0495569	0.366571
SPOCK2	1358.9	0.309114	0.157473	1.96296	0.0496508	0.367033
KIAA1147	718.976	-0.497385	0.253463	-1.96236	0.0497209	0.367319
TYROBP	193.007	-0.858834	0.437986	-1.96087	0.0498942	0.368367
DCAF4	203.419	-0.525843	0.268227	-1.96044	0.0499442	0.368504
HEATR5A	275.297	-0.669685	0.341749	-1.95958	0.0500446	0.36883
TRAF3IP2	583.21	0.498098	0.254194	1.95952	0.0500515	0.36883
NOL6	638.375	-0.53461	0.272866	-1.95924	0.0500847	0.368843
C11orf91	4.84447	-0.894087	0.456511	-1.95852	0.0501687	NA
ARF6	2852.85	0.464645	0.237368	1.95749	0.0502895	0.370118
WARS	1176.31	0.513523	0.262438	1.95674	0.0503776	0.370533
SEPP1	3.11564	0.77424	0.395814	1.95607	0.0504566	NA
CPA6	3.15495	-0.6035	0.308626	-1.95544	0.0505313	NA
MIB2	1299.25	-0.440539	0.225295	-1.95539	0.0505374	0.371475
VPS36	619.335	0.484711	0.248118	1.95355	0.0507548	0.372839
EIF4EBP3	1.50923	-0.720026	0.368696	-1.9529	0.0508317	NA
RCAN3	2350.72	-0.455306	0.233162	-1.95274	0.0508502	0.373114
FBXW5	3397.61	0.295868	0.151532	1.95251	0.0508771	0.373114
MESDC2	561.332	0.337418	0.172914	1.95136	0.0510143	0.373114
MLYCD	408.632	-0.4359	0.223384	-1.95135	0.0510155	0.373114
PTPRM	75.9008	-0.898992	0.46073	-1.95124	0.051029	0.373114
TCHH	143.136	0.901019	0.461786	1.95116	0.0510377	0.373114
PRRC2B	6094.93	-0.321964	0.165059	-1.9506	0.0511044	0.373114
RBM22	1293.49	-0.276357	0.141681	-1.95056	0.0511099	0.373114
CCR6	353.725	0.902851	0.462869	1.95055	0.0511101	0.373114
YWHAH	2351.9	0.396342	0.203195	1.95055	0.0511111	0.373114
TLR9	7.7715	0.692324	0.354965	1.9504	0.051128	NA
FNTA	1114.77	0.40836	0.209399	1.95015	0.0511582	0.373164
BCL7A	64.7789	-0.905649	0.464446	-1.94995	0.0511818	0.373164
CCR1	0.522144	0.376044	0.192856	1.94987	0.051192	NA
FOXP4	34.5983	0.752535	0.386105	1.94904	0.0512903	0.373288
CWC25	385.609	-0.454035	0.232968	-1.94891	0.0513057	0.373288
SEPHS1	601.321	0.341263	0.175122	1.94871	0.0513297	0.373288
EVL	14186.8	0.243774	0.125101	1.94862	0.0513411	0.373288
RPS27L	855.932	0.389342	0.199819	1.94847	0.0513582	0.373288
TM2D3	380.716	-0.473833	0.243247	-1.94795	0.0514205	0.373319
CADM1	14.3383	-0.8476	0.435134	-1.94791	0.0514263	0.373319
ALG14	118.531	0.640432	0.328851	1.94748	0.0514768	0.373454
GRN	2533.97	0.455932	0.234149	1.94719	0.0515118	0.373476
IER3IP1	604.63	0.400713	0.205849	1.94664	0.0515784	0.373727
SIGLEC10	5.72878	-0.810342	0.416539	-1.94541	0.0517251	NA
ZNF669	122.746	-0.505567	0.259895	-1.94527	0.051742	0.374682
MZF1	207.803	-0.692104	0.355897	-1.94468	0.051814	0.37497
ZCWPW1	5.93041	-0.786838	0.405009	-1.94277	0.0520443	NA
SPRY2	3.5096	-0.648212	0.333663	-1.94271	0.0520509	NA
PBDC1	619.871	0.396674	0.204216	1.94242	0.052086	0.376706
CCNT1	599.732	-0.633064	0.326057	-1.94158	0.0521885	0.376805
AP4B1	758.344	-0.433446	0.223269	-1.94136	0.0522142	0.376805
MELK	18.0807	0.831627	0.428518	1.9407	0.0522943	0.376805
ATP6V0A2	283.679	0.627877	0.323546	1.94061	0.0523055	0.376805
EGR3	2.44747	-0.636899	0.328258	-1.94024	0.0523506	NA
RASAL1	272.046	0.665386	0.342947	1.9402	0.0523555	0.376805
NUBP1	291.656	0.44748	0.230652	1.94007	0.0523718	0.376805
APBB1	3800.61	-0.345297	0.177986	-1.94002	0.0523768	0.376805
CYSLTR2	106.204	0.897539	0.462668	1.93992	0.0523891	0.376805
MAML1	416.961	-0.443026	0.228374	-1.93992	0.0523895	0.376805
CNNM3	1364.8	-0.384965	0.198681	-1.9376	0.0526718	0.378603
C3orf17	324.834	-0.599428	0.309414	-1.9373	0.0527083	0.378633
UPK1A	1.75718	0.504028	0.260259	1.93664	0.0527898	NA
MARS	3442.96	-0.306067	0.158086	-1.93608	0.0528584	0.379478
CD177	3.77711	0.593067	0.306343	1.93596	0.052873	NA
KCNK12	2.5705	0.685725	0.354271	1.9356	0.052917	NA
FAM188A	702.77	-0.305067	0.157722	-1.93421	0.0530876	0.380665
TBL3	1907.28	-0.339318	0.175431	-1.9342	0.0530888	0.380665
TOR1A	820.937	0.451384	0.233456	1.93349	0.0531762	0.380714
ASNA1	1484.07	0.353351	0.182774	1.93327	0.0532029	0.380714
EIF2AK2	530.215	0.6289	0.325326	1.93314	0.0532189	0.380714
CDK2AP2	3038.21	0.406807	0.210444	1.93308	0.0532258	0.380714
SNRPG	663.571	0.457937	0.237097	1.93143	0.0534297	0.381899
NR1H3	79.7421	-0.869091	0.450111	-1.93084	0.0535028	0.381899
KCNK5	90.757	0.877246	0.454351	1.93077	0.0535117	0.381899
DHX40	622.666	-0.406797	0.210735	-1.93037	0.0535608	0.381899
OCIAD1	1254.06	-0.339529	0.175891	-1.93034	0.0535646	0.381899
METTL9	1392.47	0.327132	0.169503	1.92994	0.0536143	0.381899
ARG2	72.8851	-0.643744	0.333564	-1.92989	0.05362	0.381899
MED7	78.507	0.779191	0.403852	1.9294	0.0536818	0.382107
TSC22D3	55133.1	-0.587155	0.304404	-1.92887	0.0537474	0.382267
BLVRB	315.496	0.579638	0.300575	1.92843	0.0538013	0.382267
IGSF8	225.41	-0.603272	0.312831	-1.92843	0.0538023	0.382267
NUP93	1053.96	0.426359	0.221185	1.92761	0.0539034	0.382753
CARD17	9.39725	0.891154	0.462461	1.92698	0.053982	0.382895
TSGA10	60.6466	-0.797207	0.413719	-1.92693	0.0539888	0.382895
MAP3K2	671.296	-0.502906	0.261148	-1.92575	0.0541357	0.383188
THUMPD2	528.228	0.415138	0.215572	1.92575	0.054136	0.383188
KIF7	57.3151	-0.893055	0.463755	-1.92571	0.054141	0.383188
CUL9	2203.64	-0.410115	0.212986	-1.92555	0.054161	0.383188
CLDND1	2649.38	0.400286	0.208009	1.92437	0.0543078	0.383745
CIDEB	176.309	-0.555256	0.288545	-1.92433	0.0543133	0.383745
PGAP3	666.563	-0.39526	0.205433	-1.92403	0.0543504	0.383745
ZNF222	283.165	-0.556883	0.28946	-1.92387	0.054371	0.383745
GPR35	47.9457	0.893207	0.464393	1.92338	0.0544318	0.383943
BIRC3	1901.14	-0.439879	0.228778	-1.92273	0.0545135	0.384241
LDB1	1804.93	-0.399304	0.207698	-1.92252	0.0545398	0.384241
TSC22D1	504.428	-0.595278	0.309898	-1.92088	0.0547466	0.385393
UBE2I	1627.08	0.321962	0.167641	1.92054	0.0547899	0.385393
MYO9B	2484.33	-0.345685	0.180003	-1.92044	0.054802	0.385393
MRPS12	1316.75	0.364939	0.190117	1.91955	0.0549147	0.385953
CDCA7	159.213	0.737733	0.384451	1.91893	0.0549938	0.386277
OCLN	1.43795	-0.441558	0.230183	-1.91829	0.0550744	NA
CREBRF	1285.13	-0.439863	0.229669	-1.9152	0.0554664	0.388862
INPPL1	1092	-0.449111	0.234523	-1.915	0.0554929	0.388862
P4HB	4887.95	0.260424	0.136018	1.91463	0.0555394	0.388862
PLCG2	40.9452	-0.889078	0.464366	-1.9146	0.0555431	0.388862
ITPKB	1568.99	-0.440602	0.23016	-1.91433	0.0555775	0.388862
BANK1	10.9121	-0.833539	0.435495	-1.914	0.0556198	0.388862
CSK	3203.79	0.243885	0.127424	1.91397	0.0556239	0.388862
SLC39A10	212.279	-0.574958	0.300405	-1.91394	0.0556277	0.388862
TPGS2	759.631	0.362367	0.189376	1.91348	0.0556862	0.389039
GRINA	81.183	0.589655	0.308313	1.91252	0.0558093	0.389666
FAM71D	1.92179	-0.501891	0.262434	-1.91245	0.0558191	NA
HIST1H3A	2.4	-0.777688	0.406726	-1.91207	0.0558675	NA
EHMT2	2159.5	-0.304749	0.159391	-1.91196	0.0558811	0.389856
ZNF426	304.021	-0.436215	0.228182	-1.9117	0.0559145	0.389856
ARID5B	3016.11	0.447334	0.234019	1.91153	0.0559365	0.389856
ZADH2	354.048	0.541004	0.283079	1.91114	0.0559868	0.389974
CDK12	461.255	-0.5161	0.270147	-1.91044	0.0560762	0.390365
GTF2H1	634.829	0.402978	0.210989	1.90995	0.0561402	0.390576
KCNAB3	63.2945	-0.874376	0.457954	-1.90931	0.056222	0.390576
NSG1	150.74	-0.761664	0.398928	-1.90928	0.0562262	0.390576
FBXW2	1294.68	0.305555	0.160046	1.90917	0.05624	0.390576
TPSG1	3.27476	-0.656272	0.343793	-1.90892	0.056273	NA
MEAF6	846.215	0.318844	0.167047	1.90871	0.0563001	0.390761
TSHZ3	40.6658	0.870867	0.456402	1.90811	0.0563764	0.391059
USP13	84.0545	-0.885922	0.464392	-1.9077	0.0564296	0.391196
SIN3B	1373.84	-0.383953	0.201438	-1.90606	0.0566429	0.391715
NFRKB	1010.51	-0.440364	0.231048	-1.90594	0.0566574	0.391715
PSME2	3825.12	0.427885	0.22452	1.90578	0.0566791	0.391715
SNAP47	719.021	0.452397	0.23739	1.90571	0.0566873	0.391715
FCRL3	97.2703	-0.858421	0.450465	-1.90563	0.0566979	0.391715
NAIF1	231.549	-0.610734	0.320498	-1.90558	0.0567053	0.391715
MTHFD2L	22.2837	-0.882851	0.463425	-1.90506	0.0567727	0.391799
MRPS9	848.661	0.291011	0.152765	1.90497	0.0567844	0.391799
FILIP1L	17.2336	0.884401	0.464434	1.90426	0.056877	0.392115
SPG7	3456.76	0.308257	0.161959	1.9033	0.0570014	0.392115
TMEM97	216.044	-0.524578	0.275633	-1.90317	0.0570179	0.392115
SRP19	904.121	0.316575	0.166365	1.9029	0.0570539	0.392115
TAF1D	335.709	-0.459448	0.24147	-1.90271	0.0570781	0.392115
CD101	279.448	0.883382	0.46434	1.90245	0.057113	0.392115
NDUFA11	1201.01	0.430676	0.226381	1.90244	0.0571137	0.392115
PXDC1	8.57884	-0.840144	0.441728	-1.90195	0.0571781	NA
FAAH	809.259	-0.671361	0.35299	-1.90193	0.0571807	0.392115
GPR137C	4.76885	0.866822	0.455831	1.90163	0.0572195	NA
CNIH4	631.12	0.371256	0.195232	1.90162	0.0572208	0.392115
CAMKK2	534.625	0.404074	0.212493	1.90158	0.0572258	0.392115
SHCBP1	35.3112	0.86789	0.456462	1.90134	0.0572576	0.392115
NAGPA	810.264	0.377115	0.198344	1.90131	0.0572609	0.392115
EIF2A	884.861	-0.337447	0.177494	-1.90118	0.0572787	0.392115
TPST1	2.34286	-0.587768	0.309175	-1.90109	0.0572907	NA
TRAF6	344.352	-0.711215	0.374144	-1.90091	0.0573137	0.392115
GRB7	18.1009	-0.872145	0.45889	-1.90056	0.0573602	0.392115
MTHFD2	219.694	0.52524	0.276382	1.90041	0.0573788	0.392115
RNF7	779.76	0.374035	0.196844	1.90016	0.0574121	0.392115
ZNF534	132.995	0.83204	0.437916	1.9	0.0574334	0.392115
MET	1.71603	-0.421034	0.221735	-1.89881	0.0575889	NA
CENPA	64.1515	0.797464	0.419992	1.89876	0.0575963	0.392943
UPF1	3411.86	-0.294702	0.155229	-1.89849	0.0576311	0.392943
DNMBP	609.6	-0.587615	0.309546	-1.89831	0.0576554	0.392943
HMGN4	1261.65	0.345993	0.182291	1.89803	0.0576926	0.392968
PGPEP1	140.316	-0.597771	0.315078	-1.89721	0.0577999	0.39347
ARHGEF40	126.822	-0.728267	0.384138	-1.89584	0.0579806	0.393707
TMEM176B	93.6022	0.867456	0.457649	1.89546	0.0580313	0.393707
PPP2R1A	5107.32	0.271823	0.14341	1.89543	0.058036	0.393707
MRPS21	426.307	0.40522	0.213798	1.89534	0.058047	0.393707
NRBP2	28.8901	0.879424	0.463998	1.89532	0.0580501	0.393707
EPS8	35.8067	-0.716736	0.378177	-1.89524	0.0580604	0.393707
ARSJ	12.3518	0.811941	0.428427	1.89517	0.0580702	0.393707
C17orf58	40.4296	0.869152	0.458676	1.89491	0.0581039	0.393707
HLX	1.1833	-0.54994	0.290266	-1.89461	0.058144	NA
THUMPD1	2065.52	-0.41524	0.219227	-1.89411	0.0582102	0.394159
ATP6V0A1	536.299	-0.563081	0.297313	-1.8939	0.058238	0.394159
PRKCZ	234.291	0.602786	0.3185	1.89258	0.0584138	0.394843
TAF2	795.517	0.416379	0.220033	1.89235	0.0584444	0.394843
IQCG	38.2988	-0.735493	0.388689	-1.89224	0.058459	0.394843
PCK2	460.357	0.474906	0.251111	1.89122	0.058595	0.394843
MST4	1061.11	-0.359435	0.190076	-1.89101	0.0586232	0.394843
EIF4G3	971.736	-0.41289	0.218346	-1.89099	0.0586257	0.394843
LYSMD2	142.488	-0.563632	0.298063	-1.89098	0.0586266	0.394843
RUVBL2	1374.24	0.3661	0.193633	1.8907	0.058665	0.394843
TMEM5	153.618	-0.52199	0.276092	-1.89064	0.0586731	0.394843
BCLAF1	5640.02	-0.402482	0.212885	-1.89061	0.0586765	0.394843
ZRANB1	721.411	-0.479593	0.253756	-1.88998	0.058761	0.395184
CPLX3	3.05925	0.522877	0.276675	1.88986	0.0587763	NA
KDM4B	1133.85	-0.342565	0.181286	-1.88964	0.0588058	0.395258
ZNF30	18.8907	-0.855354	0.452877	-1.88871	0.0589304	0.395437
RUSC1	874.779	0.382179	0.202392	1.88831	0.0589842	0.395437
CDC42BPB	360.579	0.508273	0.269187	1.88818	0.0590018	0.395437
NUS1	279.93	0.454309	0.240653	1.88782	0.0590502	0.395437
TRPC6	8.61365	-0.716631	0.379614	-1.88779	0.0590545	NA
TANC2	139.215	-0.856305	0.45363	-1.88767	0.0590702	0.395437
VPS35	674.75	0.607589	0.321887	1.88758	0.059082	0.395437
GNG7	86.3071	-0.714663	0.37863	-1.8875	0.0590935	0.395437
PSMD4	2363.45	0.267356	0.141662	1.88728	0.0591224	0.395437
FAHD1	153.549	0.498112	0.263945	1.88718	0.0591364	0.395437
DNAJB9	779.869	-0.582389	0.308648	-1.88691	0.059173	0.395455
FBXL4	773.194	-0.579529	0.307315	-1.88578	0.0593243	0.396241
RUFY2	143.042	-0.570913	0.302806	-1.88541	0.0593745	0.39635
LOXL4	10.664	-0.849347	0.45068	-1.88459	0.0594849	0.39686
ADAMTS6	103.232	-0.771775	0.409624	-1.88411	0.0595503	0.396899
BEX1	423.898	-0.588254	0.312229	-1.88405	0.0595587	0.396899
COPS4	648.804	0.346845	0.184161	1.88338	0.0596494	0.397216
LYRM2	164.271	-0.533702	0.283402	-1.88319	0.059674	0.397216
MND1	6.4284	0.805996	0.428247	1.88208	0.0598247	NA
GTF3C2	1659.76	-0.280287	0.148947	-1.88179	0.0598639	0.398253
CSNK1G3	426.239	-0.493389	0.262277	-1.88117	0.0599487	0.398591
SUGT1	1066.59	0.287835	0.153055	1.8806	0.060027	0.398613
PER2	171.714	-0.733904	0.390264	-1.88053	0.0600353	0.398613
LANCL3	47.3602	0.865442	0.460259	1.88033	0.0600625	0.398613
MYB	182.342	-0.719759	0.382848	-1.88001	0.0601063	0.398613
IDNK	91.1874	0.588409	0.313013	1.87982	0.0601323	0.398613
DNAH10	7.28036	-0.850292	0.452342	-1.87975	0.0601416	NA
CCDC157	70.049	-0.675128	0.359221	-1.87942	0.0601866	0.398613
RPA4	25.3854	-0.8701	0.462968	-1.8794	0.0601904	0.398613
TNFRSF25	10493.1	0.36153	0.192434	1.87872	0.0602825	0.398658
CHST7	371.558	0.460326	0.245023	1.8787	0.0602855	0.398658
CHCHD10	165.56	0.570782	0.303834	1.8786	0.0602996	0.398658
TPPP	374.195	0.747802	0.39814	1.87824	0.0603485	0.398756
CDK5R1	210.766	-0.69294	0.369233	-1.8767	0.0605589	0.399822
MZT1	173.548	0.551448	0.293861	1.87656	0.060578	0.399822
LGALS1	1768.42	0.820369	0.437258	1.87617	0.0606326	0.399956
RMDN1	540.961	0.451075	0.240458	1.8759	0.0606684	0.39996
RFX5	1377.09	-0.334038	0.178129	-1.87525	0.0607577	0.39996
C14orf93	82.7804	0.719928	0.383972	1.87495	0.0607995	0.39996
ATP6V1E1	2131.59	0.229677	0.122532	1.87442	0.060873	0.39996
TVP23B	381.207	-0.42924	0.22901	-1.87433	0.0608853	0.39996
CCDC125	25.3552	-0.866095	0.462104	-1.87424	0.0608969	0.39996
SPINT2	3087.31	0.381136	0.203395	1.87387	0.0609478	0.39996
SMCR7L	818.679	-0.278806	0.148788	-1.87385	0.0609506	0.39996
GOLGA7	1038.86	0.376886	0.201151	1.87364	0.0609796	0.39996
C9orf123	179.956	0.517066	0.275977	1.87359	0.0609875	0.39996
EIF1B	1022.99	-0.481362	0.256966	-1.87325	0.061034	0.39996
NR4A2	5453.56	-0.800456	0.427324	-1.87318	0.0610432	0.39996
UBE2L6	5182.07	0.386639	0.206454	1.87276	0.0611013	0.400015
BNIP3	124.262	-0.506072	0.270247	-1.87263	0.0611201	0.400015
ATRN	250.86	-0.626167	0.334474	-1.87209	0.0611936	0.400075
VPS33B	329.865	0.537274	0.286995	1.87207	0.0611976	0.400075
SLC11A2	184.574	-0.663314	0.354462	-1.87133	0.0612998	0.40031
PDCD10	1612.67	0.287479	0.153636	1.87116	0.0613225	0.40031
CCDC25	574.809	0.26912	0.143832	1.87106	0.0613362	0.40031
ATP5A1	14517.2	0.267858	0.143178	1.8708	0.0613732	0.400328
GOLT1A	0.103153	-0.224439	0.119987	-1.87052	0.0614112	NA
GCNT4	139.191	-0.787974	0.421501	-1.86945	0.0615608	0.401065
GMFG	9259.87	0.384138	0.205484	1.86944	0.0615621	0.401065
GCLC	568.624	0.56059	0.299902	1.86924	0.061589	0.401065
TMLHE	70.2041	-0.763516	0.408567	-1.86877	0.0616554	0.401274
VANGL1	153.691	0.836997	0.448245	1.86728	0.061863	0.402153
SPG20	221.532	-0.567176	0.303788	-1.86701	0.0619001	0.402153
GNPTG	656.821	0.4122	0.220802	1.86683	0.0619259	0.402153
TES	1919.78	0.443223	0.237447	1.86662	0.0619551	0.402153
MAMU-DOA	18.0163	-0.757875	0.406027	-1.86657	0.0619622	0.402153
GPATCH2L	160.158	-0.520766	0.279035	-1.86631	0.0619977	0.40216
GGH	337.728	-0.401723	0.2153	-1.86588	0.062058	0.402328
SLC43A1	835.273	-0.323666	0.173563	-1.86483	0.0622053	0.40306
ZNF322	86.0242	-0.720946	0.386716	-1.86428	0.0622828	0.403339
ZNF362	202.67	-0.596628	0.32011	-1.86383	0.0623462	0.403526
SIPA1	6591.5	-0.313668	0.168338	-1.86333	0.0624163	0.403756
LRRC2	3.19016	0.493805	0.265088	1.8628	0.0624904	NA
CENPP	17.7709	0.848776	0.455669	1.8627	0.0625041	0.404009
ABHD5	99.6656	-0.709547	0.380953	-1.86256	0.0625243	0.404009
ZXDA	535.236	-0.586682	0.315081	-1.862	0.0626026	0.404291
BEND5	133.907	-0.743016	0.399159	-1.86145	0.0626802	0.404461
RPIA	783.702	-0.466723	0.250747	-1.86133	0.062698	0.404461
PARPBP	16.5512	0.863725	0.464215	1.86061	0.0627987	0.404887
FNDC9	43.9861	-0.861497	0.463261	-1.85963	0.0629372	0.405237
MED15	2280.94	-0.266963	0.143567	-1.8595	0.0629558	0.405237
TNFAIP3	14075.7	-0.767399	0.412692	-1.8595	0.0629568	0.405237
TMEM25	1654.6	-0.397914	0.214038	-1.85908	0.0630161	0.405395
ZNF436	109.241	-0.739442	0.397858	-1.85856	0.06309	0.405648
CCND2	4662.21	0.253024	0.136199	1.85775	0.0632043	0.406006
DONSON	164.251	0.509037	0.274018	1.85768	0.0632151	0.406006
ACRC	30.4274	0.858751	0.46238	1.85724	0.0632771	0.406028
TGDS	232.921	-0.435951	0.23474	-1.85716	0.0632879	0.406028
DCSTAMP	0.748727	-0.356818	0.192147	-1.85701	0.0633099	NA
CS	2391.82	0.310354	0.167213	1.85604	0.0634473	0.406439
WHSC1	357.595	0.40799	0.219823	1.85599	0.0634546	0.406439
GPR88	8.34936	-0.745528	0.401702	-1.85592	0.0634643	NA
ZFP36L1	3661.49	0.361494	0.194797	1.85575	0.0634897	0.406439
KBTBD3	65.484	0.64704	0.348682	1.85567	0.0635004	0.406439
CMTM5	22.5703	-0.857623	0.462295	-1.85514	0.0635762	0.406439
TANGO2	1474.69	0.3466	0.186916	1.85431	0.0636944	0.406439
MAN2C1	3098.23	-0.24231	0.130683	-1.85418	0.0637128	0.406439
NUDT21	981.834	0.400571	0.216064	1.85394	0.0637471	0.406439
BRE	947.551	-0.293289	0.158207	-1.85383	0.0637635	0.406439
NDUFC1	1415.85	0.394209	0.212648	1.85381	0.0637665	0.406439
LARS2	347.206	-0.484314	0.261263	-1.85374	0.0637765	0.406439
UROD	1437.03	0.378731	0.204307	1.85373	0.0637771	0.406439
PARM1	29.9907	0.860642	0.464321	1.85355	0.0638034	0.406439
RHOBTB1	89.7935	-0.826392	0.446028	-1.85278	0.0639138	0.406724
GTDC1	322.655	0.515627	0.278303	1.85275	0.0639178	0.406724
RBX1	1756.44	0.350399	0.189174	1.85226	0.0639878	0.406724
EFTUD1	825.952	0.370756	0.200191	1.85201	0.0640238	0.406724
TMCO1	830.952	0.297774	0.160795	1.85189	0.0640415	0.406724
GBA2	896.977	-0.446576	0.241279	-1.85087	0.0641885	0.406724
ZCCHC4	168.316	-0.5549	0.299806	-1.85086	0.064189	0.406724
TSPYL1	4231.47	-0.501366	0.270923	-1.85059	0.0642292	0.406724
COA6	180.426	0.538009	0.29076	1.85035	0.0642631	0.406724
PPA1	919.515	0.423033	0.228627	1.85032	0.0642668	0.406724
ATP10D	325.116	0.650925	0.351813	1.8502	0.0642845	0.406724
SNIP1	370.247	-0.613197	0.33143	-1.85015	0.0642913	0.406724
SMS	659.791	0.295391	0.159663	1.85009	0.0643001	0.406724
CDS1	1.55867	-0.598699	0.323626	-1.84997	0.0643177	NA
GABARAP	4291.16	0.280673	0.151761	1.84945	0.0643933	0.407094
MYL12A	9045.7	0.302178	0.163414	1.84915	0.0644359	0.407143
SKIL	449.776	-0.687453	0.3719	-1.84849	0.0645316	0.407156
KIAA1279	223.913	0.498148	0.269495	1.84845	0.0645373	0.407156
IGFLR1	2260.56	0.379031	0.205063	1.84836	0.0645502	0.407156
MR1	64.5865	0.822603	0.44509	1.84817	0.0645771	0.407156
COL2A1	2.63082	-0.58399	0.316082	-1.84759	0.0646622	NA
FOXJ3	1196.68	-0.456409	0.247127	-1.84686	0.0647674	0.408135
NLN	113.745	0.806582	0.436915	1.84608	0.0648801	0.408626
CDHR4	6.43385	-0.768922	0.416549	-1.84594	0.0649016	NA
MRPS22	308.803	0.380092	0.205939	1.84565	0.0649433	0.408804
HARBI1	184.895	-0.690927	0.374466	-1.8451	0.0650228	0.408901
COL16A1	0.940897	0.380864	0.206428	1.84502	0.0650352	NA
HLF	40.461	0.837955	0.454215	1.84484	0.0650603	0.408901
CDC42EP4	9.13258	-0.70777	0.383652	-1.84482	0.0650635	0.408901
MYBBP1A	945.371	-0.519453	0.281626	-1.84448	0.0651139	0.408962
EIF3J	534.17	0.320002	0.173511	1.84427	0.0651431	0.408962
RASSF7	888.928	0.482671	0.2618	1.84366	0.065232	0.4093
DDX20	632.481	-0.446637	0.242314	-1.84322	0.0652974	0.409491
ACER2	41.5904	-0.83923	0.455459	-1.8426	0.0653868	0.409832
USP48	1289.37	0.234653	0.127372	1.84227	0.0654357	0.409919
CDC7	423.808	-0.536374	0.291247	-1.84165	0.0655269	0.410069
ZNF644	1194.46	-0.342651	0.186059	-1.84163	0.0655297	0.410069
LECT1	3.44467	-0.768449	0.417311	-1.84143	0.0655585	NA
CLIP4	299.303	-0.517077	0.280832	-1.84123	0.0655878	0.410142
MMAB	160.733	-0.574255	0.311914	-1.84107	0.0656115	0.410142
MPP6	49.7509	-0.82864	0.45019	-1.84064	0.0656739	0.410313
NR3C2	129.23	-0.736098	0.399973	-1.84037	0.0657142	0.410346
SLC25A11	1271.22	0.335459	0.182319	1.83996	0.0657748	0.41046
PLCXD1	205.969	-0.693032	0.376696	-1.83977	0.0658027	0.41046
CYB5D1	127.543	-0.74376	0.404402	-1.83916	0.0658915	0.410795
ARHGEF1	24949.4	-0.361729	0.196892	-1.83719	0.0661816	0.412091
CRYBA1	14.4028	-0.851561	0.463542	-1.83707	0.0661989	0.412091
INADL	755.249	-0.614144	0.334313	-1.83703	0.066205	0.412091
NLGN3	49.0577	-0.673171	0.366679	-1.83586	0.0663786	0.412952
G0S2	8.63686	0.761286	0.41473	1.83562	0.0664145	NA
ZSCAN21	341.738	0.470751	0.256476	1.83546	0.0664371	0.412953
CCDC114	16.4065	-0.813839	0.443417	-1.83538	0.0664493	0.412953
ADA	2319.83	0.397854	0.216842	1.83477	0.0665405	0.413154
[truncated: 16,287 more rows]

## Sheet: Data set 2
Data Set 2: differentiation gene set (comparing Control SCM vs CM) filtered by p-adj < 0.05 |log2fc| > 1
CMConVsSCMCon_D1p2OF_DESeq2_results	baseMean	log2FoldChange (CM_Control/SCM_Control)	lfcSE (CM_Control/SCM_Control)	stat (CM_Control/SCM_Control)	pvalue (CM_Control/SCM_Control)	padj (CM_Control/SCM_Control)
HNRPLL	1486.2	1.73371	0.200578	8.64361	5.4464e-18	6.37338e-14
FAM101B	3590.99	-1.81175	0.238934	-7.58262	3.38635e-14	1.98135e-10
FHL1	316.651	-1.95662	0.307181	-6.36961	1.8951e-10	6.9586e-07
KCNH3	1061.26	-1.22369	0.193174	-6.33466	2.3786e-10	6.9586e-07
ITGB1	11692.6	2.01259	0.325328	6.18634	6.15778e-10	1.43046e-06
GGT7	647.548	-1.59554	0.259072	-6.1587	7.33446e-10	1.43046e-06
CA8	365.662	2.32019	0.384653	6.03189	1.62053e-09	2.70906e-06
SFRP5	2743.82	-1.33784	0.225577	-5.93076	3.01539e-09	4.41076e-06
CD19	23.2068	-2.55788	0.444944	-5.74877	8.98977e-09	1.08719e-05
CCR8	47.7289	2.60847	0.454185	5.74319	9.29067e-09	1.08719e-05
BACH2	1483.95	-1.63844	0.292375	-5.60389	2.09594e-08	2.22969e-05
ACTG1	24035.5	0.851719	0.152431	5.58757	2.30268e-08	2.2455e-05
COA1	1183.19	0.943497	0.175663	5.37107	7.82696e-08	6.67632e-05
TMIGD2	494.272	-1.77691	0.331055	-5.36741	7.98739e-08	6.67632e-05
TIMD4	16.5587	-2.42568	0.453392	-5.35009	8.79126e-08	6.85835e-05
EGLN3	1292.64	1.72083	0.322681	5.33291	9.66522e-08	7.0689e-05
WSB2	827.974	0.818121	0.154181	5.30624	1.11911e-07	7.49134e-05
S100A4	7952.33	1.50482	0.283879	5.3009	1.15232e-07	7.49134e-05
CR1	1392.01	1.60449	0.304443	5.27024	1.36242e-07	8.39106e-05
HN1	1302.26	0.836042	0.160107	5.22177	1.77222e-07	0.000103693
IGFBP4	141.403	2.14478	0.412968	5.19358	2.06283e-07	0.000114949
LIMS1	3414	0.96968	0.187494	5.17181	2.31843e-07	0.000120906
SYT11	494.224	1.65186	0.319682	5.16719	2.37639e-07	0.000120906
AMIGO2	88.308	-2.17213	0.421895	-5.14851	2.62561e-07	0.00012802
NGFRAP1	121.38	-2.06341	0.402495	-5.12656	2.95081e-07	0.000138122
CXCR3	1281.85	1.70544	0.33369	5.11084	3.20733e-07	0.000144354
SESTD1	24.1612	-2.26745	0.445811	-5.08613	3.65449e-07	0.000158388
ZBP1	532.591	1.49085	0.300015	4.96927	6.72065e-07	0.000280875
SH3KBP1	2785.04	0.637968	0.129748	4.91696	8.78978e-07	0.000354683
LTBP3	1690.93	-1.16537	0.237765	-4.90135	9.51808e-07	0.000364198
PRDX1	960.254	0.942221	0.192342	4.89868	9.64805e-07	0.000364198
EHD4	628.039	1.12373	0.232313	4.83715	1.31715e-06	0.000481665
PTGER2	37.0231	2.07741	0.430404	4.82666	1.38842e-06	0.000492341
NDST2	2555.93	-0.751869	0.156245	-4.81212	1.49339e-06	0.00051399
MB21D1	155.32	1.62922	0.339445	4.79967	1.58924e-06	0.00053135
FUT7	267.964	1.89133	0.399725	4.73158	2.22783e-06	0.000724169
C20orf112	825.137	-0.948556	0.202358	-4.68752	2.76538e-06	0.000874606
MZB1	24.2537	-2.11645	0.453684	-4.66504	3.08564e-06	0.000950214
CXCR4	7038.75	-1.63146	0.352376	-4.62989	3.65867e-06	0.00109779
SNED1	333.14	-1.74282	0.377409	-4.61786	3.87713e-06	0.00113426
IFNAR2	281.895	1.33169	0.289358	4.6022	4.18052e-06	0.00119318
FRMD4B	538.634	1.51189	0.331491	4.56087	5.09423e-06	0.00141935
CD27	4663.56	-0.758213	0.166752	-4.54696	5.4427e-06	0.00145267
RORC	285.25	1.66788	0.366873	4.54621	5.46212e-06	0.00145267
NPDC1	266.582	1.62193	0.360883	4.49435	6.97835e-06	0.00176208
FBN1	17.9857	-2.0309	0.452063	-4.49252	7.03861e-06	0.00176208
ALDH2	676.63	-1.01517	0.226028	-4.49135	7.07721e-06	0.00176208
GALM	1225.21	0.889234	0.199062	4.46712	7.92793e-06	0.00193276
TMEM63A	4872.26	-0.813667	0.183491	-4.43437	9.23437e-06	0.00220193
ANXA1	9735.19	0.903592	0.203955	4.43034	9.40835e-06	0.00220193
AZGP1	12.8042	-2.02012	0.457249	-4.41799	9.96249e-06	0.00225694
CAPG	15802	1.00708	0.228024	4.41654	1.00291e-05	0.00225694
EEA1	1113.35	-0.838282	0.190521	-4.39994	1.08279e-05	0.00239071
ENAM	3.58541	1.4048	0.320001	4.39	1.13352e-05	NA
DGKD	1515.01	-0.866738	0.198953	-4.35649	1.32167e-05	0.00286411
ZWINT	230.737	1.43836	0.330748	4.3488	1.36882e-05	0.00287097
NKD2	461.327	-1.43295	0.329567	-4.34799	1.37391e-05	0.00287097
HMGB1	3389.61	0.573778	0.132429	4.33271	1.47285e-05	0.00302228
CENPM	257.092	1.65083	0.381432	4.32799	1.50475e-05	0.00302228
CA6	8580.8	-1.11731	0.258324	-4.32522	1.5238e-05	0.00302228
CAPZB	6027.91	0.664147	0.15381	4.31797	1.57471e-05	0.00307121
SLC29A1	204.751	1.69298	0.395506	4.28056	1.86428e-05	0.00357636
RFK	663.044	1.26274	0.295351	4.27538	1.90813e-05	0.00360145
MLXIP	3102.77	-1.02797	0.241475	-4.25704	2.07154e-05	0.00384293
TSG101	821.462	0.566638	0.133207	4.2538	2.10175e-05	0.00384293
GLB1	1363.99	0.918303	0.216566	4.24029	2.23236e-05	0.00396596
DBI	1997.17	0.888126	0.209472	4.23984	2.23683e-05	0.00396596
FABP5	618.337	1.44968	0.343557	4.21963	2.44708e-05	0.004274
STAMBPL1	502.171	1.27809	0.304115	4.20264	2.63821e-05	0.00454004
TANK	1239.67	0.645543	0.153726	4.19931	2.67732e-05	0.00454058
BCL2L1	267.663	1.08315	0.258661	4.18751	2.82029e-05	0.00471473
ANXA2	11070.3	1.006	0.241171	4.1713	3.02861e-05	0.00499166
PDLIM5	724.694	0.900287	0.216397	4.16035	3.17758e-05	0.00515189
FAM129A	780.515	1.34214	0.322803	4.15776	3.21387e-05	0.00515189
ADAMTS10	1053.97	-0.946429	0.22787	-4.15338	3.27601e-05	0.00518053
DPP3	802.711	0.724903	0.175914	4.12078	3.77595e-05	0.00589149
YPEL4	71.8642	-1.65896	0.404505	-4.10122	4.10984e-05	0.00619499
IGLL5	90.1998	-1.78573	0.435505	-4.10038	4.12476e-05	0.00619499
EXO1	42.4172	1.90412	0.464405	4.10012	4.12929e-05	0.00619499
CCDC167	532.903	1.20643	0.294538	4.096	4.20354e-05	0.00622656
TRIB2	5316.39	0.938244	0.230739	4.06625	4.77762e-05	0.00697257
TTC24	165.427	-1.86804	0.45967	-4.06388	4.82634e-05	0.00697257
GNAI2	11172.8	0.510014	0.125611	4.06025	4.90198e-05	0.00699549
RP1L1	81.4251	-1.87825	0.463982	-4.04812	5.16301e-05	0.00722278
TPM4	613.222	1.01149	0.249926	4.04714	5.1847e-05	0.00722278
TPST2	1388.9	0.826608	0.204725	4.03765	5.3989e-05	0.0074327
RIN3	1126.66	-1.03407	0.256328	-4.03417	5.47963e-05	0.00745612
TXNRD1	543.7	1.11255	0.276691	4.02093	5.79682e-05	0.00779706
GATA3	2246.02	0.678358	0.169861	3.99361	6.50759e-05	0.0085733
CHN1	69.2642	1.82171	0.456211	3.99314	6.52046e-05	0.0085733
SLC25A24	472.675	1.21814	0.305742	3.98421	6.77064e-05	0.00880333
GLTPD1	634.41	0.921315	0.231482	3.98007	6.88951e-05	0.00885945
UCP2	16667.8	0.615262	0.155405	3.95909	7.52348e-05	0.00956144
APOBEC3H	670.071	1.07278	0.271129	3.95671	7.59882e-05	0.00956144
MARCH3	490.57	-1.19575	0.303496	-3.93991	8.15128e-05	0.0101475
DLGAP5	81.2328	1.67925	0.426763	3.93484	8.32515e-05	0.0102548
CDC20	163.503	1.63123	0.414853	3.93207	8.42181e-05	0.0102658
CDIP1	1449.38	-0.609928	0.155248	-3.92873	8.5395e-05	0.010302
FCRLA	4.61019	-1.52976	0.389894	-3.92353	8.72606e-05	NA
E2F7	25.3171	1.81132	0.462253	3.91845	8.91194e-05	0.0106416
RNASE4	989.215	0.950422	0.242795	3.9145	9.05916e-05	0.0107081
TPX2	156.289	1.58634	0.407692	3.89102	9.98252e-05	0.0116815
GLUD1	2127.56	0.824073	0.211972	3.88765	0.000101221	0.0117276
LEO1	485.418	0.828097	0.214095	3.8679	0.000109777	0.0125942
CCNA2	158.456	1.4833	0.384726	3.85548	0.000115503	0.0130607
METAP1D	218.816	-1.03528	0.268605	-3.85427	0.000116076	0.0130607
POGZ	894.678	-0.799603	0.20763	-3.85109	0.000117594	0.0131056
CALM3	1373.05	0.701774	0.182483	3.8457	0.000120208	0.0132705
PMS1	402.272	-0.781304	0.204091	-3.82822	0.000129075	0.0141162
TOP2A	277.169	1.606	0.420251	3.82153	0.000132626	0.0143065
RAB11FIP1	640.228	0.794316	0.207917	3.82035	0.00013326	0.0143065
MLH3	387.77	-0.860155	0.226272	-3.80141	0.000143873	0.0151612
SUMO1	798.382	0.722578	0.190165	3.79974	0.000144846	0.0151612
CCR4	355.659	1.48537	0.391148	3.79747	0.000146179	0.0151612
PKM	5178.38	0.52749	0.138925	3.79693	0.000146502	0.0151612
TXNDC9	546.406	0.855689	0.225586	3.79318	0.000148731	0.0151612
HEBP2	846.752	0.866102	0.228358	3.79274	0.000148995	0.0151612
CENPE	117.093	1.45433	0.384231	3.78506	0.000153673	0.0154334
FYB	9815.26	0.487847	0.128987	3.78213	0.000155493	0.0154334
NRIP1	1344.63	-1.08169	0.286049	-3.7815	0.000155888	0.0154334
CETP	67.0478	1.47359	0.389859	3.77981	0.000156945	0.0154334
ESD	827.157	0.670011	0.178013	3.76382	0.000167337	0.0161754
KIF20B	426.253	0.613406	0.162981	3.76365	0.000167448	0.0161754
PITPNC1	3017.84	-0.745766	0.198243	-3.76188	0.000168638	0.0161754
TCF7L2	36.1904	-1.68375	0.448326	-3.75563	0.000172904	0.0163235
MT1E	625.136	1.31746	0.350806	3.75553	0.000172972	0.0163235
NDC80	200.761	1.36191	0.363329	3.74842	0.000177953	0.0166593
MS4A1	11.8932	-1.67133	0.447731	-3.7329	0.000189291	0.01758
TOX2	335.192	1.08984	0.292336	3.72803	0.000192984	0.0177819
IL24	34.3189	-1.4413	0.388554	-3.70939	0.000207758	0.0189936
PIK3IP1	5528.29	-0.667087	0.179945	-3.70716	0.000209594	0.0190129
TRIP4	480.856	0.735999	0.198744	3.70326	0.000212848	0.0191596
PSMA5	1633.58	0.560606	0.151793	3.69322	0.000221431	0.0197801
PILRB	210.755	-1.18574	0.32133	-3.6901	0.00022417	0.019873
ITPRIP	998.782	-1.0102	0.274602	-3.67877	0.000234363	0.0206205
LMO4	175.388	1.00037	0.272309	3.67364	0.000239119	0.0208819
AIM2	1131.39	0.923679	0.252033	3.66491	0.000247426	0.0214473
OSTF1	2872.72	0.653562	0.178592	3.65952	0.000252691	0.0217426
SYNGAP1	46.0986	-1.65806	0.454479	-3.64827	0.00026401	0.0225507
ITGB1BP1	811.592	0.607931	0.166786	3.64497	0.000267419	0.0226764
PFKP	1218.88	0.632323	0.173605	3.64232	0.000270196	0.022747
CCND3	8755.1	-0.602239	0.165563	-3.63751	0.000275289	0.0230102
LAGE3	737.214	0.874692	0.241512	3.62174	0.000292634	0.0242356
VIPR1	301.98	1.24512	0.34406	3.61889	0.000295867	0.0242356
WDR59	477.832	-0.742602	0.205216	-3.61863	0.000296162	0.0242356
KCNQ5	175.541	-1.38354	0.382921	-3.61311	0.000302544	0.0245859
CSNK1E	468.226	-0.800433	0.221807	-3.60869	0.00030775	0.0248365
CPNE6	20.5366	-1.49771	0.415327	-3.60609	0.000310845	0.0249144
RYK	224.892	-1.13832	0.315852	-3.60396	0.000313401	0.0249484
DCLRE1C	610.857	0.793814	0.220684	3.59706	0.000321829	0.0253564
LZTS2	870.961	-0.70182	0.195154	-3.59623	0.00032286	0.0253564
IQGAP2	3163.32	0.721425	0.200852	3.59183	0.000328365	0.0253835
SIK3	1569.6	0.698737	0.194673	3.58928	0.000331588	0.0253835
ATP6V1D	617.761	0.81451	0.22694	3.58909	0.00033183	0.0253835
SNAPIN	871.713	0.689914	0.192227	3.58905	0.000331881	0.0253835
S100A10	8723.61	0.807767	0.225527	3.58169	0.000341384	0.0259407
ACTN3	195.74	1.30868	0.365999	3.57565	0.000349357	0.026234
S100A11	12021.8	0.839233	0.234726	3.57537	0.000349727	0.026234
SAC3D1	166.369	1.0412	0.292052	3.56512	0.000363689	0.0271076
TESC	1647.16	0.859719	0.241806	3.55541	0.000377384	0.0279503
BIN1	2081.89	0.61062	0.172013	3.54984	0.000385465	0.0281292
MFHAS1	1488.91	1.05192	0.296378	3.54925	0.000386337	0.0281292
EVI2B	1088.14	0.96402	0.271799	3.54681	0.000389929	0.0281292
PPM1G	2296.9	0.544167	0.153453	3.54615	0.000390898	0.0281292
PTTG1	742.962	1.16656	0.329021	3.54553	0.000391818	0.0281292
ACOT7	1397.74	0.919994	0.259953	3.53907	0.000401533	0.0284629
ANG	181.425	0.894537	0.252799	3.53853	0.000402357	0.0284629
NAGA	1752.86	0.736711	0.208307	3.53666	0.000405214	0.0284629
BCAT1	97.6465	1.58149	0.447344	3.53529	0.000407321	0.0284629
GPRASP1	602.356	-1.139	0.322257	-3.53445	0.000408629	0.0284629
RGS3	108.919	1.35052	0.382556	3.53026	0.000415159	0.0286515
TSPO	3043.66	0.892638	0.252917	3.52938	0.000416539	0.0286515
PMVK	822.178	0.778517	0.220667	3.52802	0.000418681	0.0286515
DIP2C	1461.23	-0.870334	0.247281	-3.51961	0.00043218	0.0292144
GINS2	84.5331	1.3116	0.372746	3.51875	0.000433589	0.0292144
E2F1	119.804	1.51718	0.431483	3.51621	0.00043775	0.0292144
TMEM71	1455.77	-0.502233	0.142876	-3.51516	0.000439493	0.0292144
CCR3	45.0347	1.61993	0.461183	3.51255	0.000443829	0.0292144
RNF149	2376.99	0.619077	0.176267	3.51216	0.000444472	0.0292144
YWHAB	11275.1	0.371026	0.105649	3.51188	0.000444942	0.0292144
SPIN1	368.645	-1.16938	0.333088	-3.51073	0.00044688	0.0292144
ITGAD	29.6354	-1.54829	0.44155	-3.50649	0.000454061	0.029519
C10orf2	466.268	-1.06082	0.302955	-3.50157	0.000462533	0.0299037
CCNB2	98.8631	1.46283	0.418745	3.49337	0.000476957	0.0306668
XIRP2	3.51275	1.13015	0.323729	3.49104	0.00048115	NA
INVS	373.301	-0.897073	0.257142	-3.48862	0.000485517	0.0309859
LPXN	1817.99	0.925489	0.265359	3.48769	0.000487216	0.0309859
NCF4	1360.49	1.19599	0.343768	3.47907	0.000503157	0.0318002
S100A3	30.7398	1.51992	0.43703	3.47785	0.000505456	0.0318002
GNAZ	87.5951	-1.48966	0.428944	-3.47285	0.000514961	0.0320843
TNFRSF4	471.066	1.14642	0.330135	3.47259	0.000515455	0.0320843
EMILIN2	19.1564	-1.61077	0.464058	-3.47106	0.0005184	0.0320969
CLYBL	253.499	0.882378	0.254379	3.46875	0.000522884	0.0322042
GAL3ST4	315.984	-1.21757	0.351165	-3.46724	0.000525834	0.0322163
ETHE1	1697.64	0.670961	0.193882	3.46067	0.000538837	0.032841
CEP164	756.633	0.730928	0.211528	3.45547	0.000549342	0.0333078
WIPF3	2.37743	1.0054	0.290977	3.45525	0.000549784	NA
FCRL1	6.1005	-1.29374	0.374533	-3.45428	0.000551758	NA
ABRACL	1166.22	0.757057	0.219348	3.45139	0.000557701	0.0334891
COPZ1	1455.13	0.626612	0.181562	3.45122	0.000558055	0.0334891
KIF2C	69.3508	1.50075	0.436463	3.43844	0.000585082	0.0349318
UBE2E2	335.062	-1.16467	0.339021	-3.43538	0.000591727	0.035038
LRRFIP1	2736.94	0.602847	0.175557	3.4339	0.000594957	0.035038
HCLS1	6777.68	0.442203	0.128791	3.4335	0.000595843	0.035038
CLSPN	37.065	1.5159	0.442231	3.42784	0.000608409	0.035598
PDE3B	672.053	-1.19033	0.347447	-3.42594	0.000612685	0.0356699
TMEM51	23.3082	1.56933	0.458256	3.42457	0.00061578	0.0356726
TRIM28	4595.03	-0.45566	0.133293	-3.4185	0.000629674	0.0361267
SAPCD1	56.5799	-1.39471	0.407995	-3.41845	0.000629793	0.0361267
PHF1	3859.79	-0.658173	0.192767	-3.41434	0.000639356	0.036491
IARS2	597.178	0.935688	0.274199	3.41245	0.000643825	0.036491
HMGB2	2755.43	0.822072	0.240954	3.41174	0.000645499	0.036491
ARPC2	14233.4	0.460377	0.13518	3.40565	0.00066006	0.0371347
ECT2	130.381	1.42919	0.419978	3.403	0.000666498	0.0373023
PRDX2	896.985	-0.877807	0.258084	-3.40125	0.000670786	0.0373023
ABHD1	61.7641	1.41533	0.416222	3.40043	0.000672806	0.0373023
ZNF395	1000.79	-0.788122	0.231938	-3.39799	0.000678839	0.0373023
TMEM150A	220.504	-0.982419	0.28914	-3.39772	0.000679495	0.0373023
PKP2	168.261	-1.38931	0.409048	-3.39645	0.000682649	0.0373023
KCNAB2	5576.45	0.428103	0.126084	3.39537	0.000685353	0.0373023
ARPC1B	21525.9	0.586759	0.17299	3.39186	0.000694198	0.0374729
ZNF331	427.81	-0.977377	0.288177	-3.39159	0.000694892	0.0374729
RFC5	122.819	0.785695	0.231911	3.38792	0.000704256	0.0374862
THRA	175.04	-0.93849	0.277067	-3.38723	0.000706019	0.0374862
UBE2A	727.605	0.736402	0.217423	3.38696	0.000706728	0.0374862
CLIC1	2874.43	0.720498	0.212757	3.38648	0.000707952	0.0374862
ATG16L1	1485.72	-0.642856	0.189931	-3.38469	0.000712579	0.0375613
TRAT1	2999.08	0.670938	0.198376	3.38215	0.00071921	0.0377408
SLC9A9	977.446	0.785018	0.233256	3.36548	0.000764104	0.0397779
TYMS	19.7949	1.49409	0.443981	3.36522	0.00076483	0.0397779
CGREF1	146.589	1.36195	0.405129	3.36177	0.000774453	0.0401002
PRR5L	250.225	1.47205	0.438578	3.35641	0.000789615	0.0407052
RPE65	1.97385	0.88657	0.264627	3.35026	0.000807357	NA
SMC2	331.307	0.802189	0.239585	3.34825	0.000813243	0.0413955
PTER	208.657	0.771501	0.230457	3.3477	0.000814849	0.0413955
SKAP1	6212.21	0.43799	0.130853	3.34718	0.000816382	0.0413955
IRX3	4.3031	-1.37878	0.411939	-3.34705	0.000816766	NA
TXN	1022.34	0.707762	0.211467	3.34692	0.000817156	0.0413955
PPIL1	364.145	0.864845	0.258577	3.34463	0.000823926	0.0415585
MCM3	659.043	1.03874	0.310951	3.34052	0.000836222	0.0419977
MSRA	342.069	0.729096	0.218926	3.33033	0.000867429	0.0433789
IL10RA	7074.41	-0.650982	0.195597	-3.32818	0.000874151	0.043529
BIK	207.471	1.01799	0.306108	3.3256	0.000882275	0.0437474
DBN1	639.156	-1.03564	0.311572	-3.32393	0.000887578	0.0437611
PDZD11	798.571	0.63567	0.191285	3.32316	0.000890032	0.0437611
SRI	1914.25	0.551679	0.166268	3.31801	0.000906613	0.0443899
APOBEC3C	3023.37	0.749874	0.226269	3.31409	0.000919428	0.0448298
DCTN2	1761.29	0.483317	0.146161	3.30675	0.000943867	0.0458304
GALNT11	608.804	-0.772034	0.233626	-3.30458	0.0009512	0.0459956
ELOVL5	2106.56	0.854398	0.258994	3.29892	0.000970591	0.0463949
LEPREL2	66.8182	-1.5321	0.464429	-3.29889	0.000970666	0.0463949
TTC39C	842.315	0.689149	0.208916	3.2987	0.000971351	0.0463949
TJP3	24.9132	-1.43148	0.434228	-3.29661	0.000978582	0.0465503
SCEL	5.78105	-1.2803	0.388458	-3.29586	0.000981218	NA
HMGA1	440.224	0.672905	0.204282	3.294	0.000987724	0.0467949
EVA1C	940.175	0.816577	0.248004	3.2926	0.000992652	0.0468388
CBR3	38.971	1.29292	0.392975	3.29007	0.00100161	0.0470717
ERGIC2	709.981	0.674293	0.205022	3.28888	0.00100588	0.0470832
LRRC43	27.1588	1.52489	0.464296	3.2843	0.00102235	0.0476634
IFNAR1	912.879	0.822309	0.250472	3.28304	0.00102695	0.0476881
LONP1	1325.15	-0.504107	0.153663	-3.28061	0.00103582	0.047867
HTATSF1	1261.72	0.655835	0.199965	3.27975	0.00103899	0.047867
REEP5	2573.69	0.632765	0.193118	3.27658	0.00105074	0.0481828
GAPDH	21401	0.512257	0.156382	3.27568	0.00105408	0.0481828
SYNPO	14.2389	1.35824	0.414889	3.27374	0.00106134	0.048326
UBE2V2	516.78	0.598163	0.182846	3.27141	0.00107012	0.0484477
CRIP1	10113.1	0.924199	0.282572	3.27067	0.00107292	0.0484477
MKI67	1129.29	1.25394	0.383497	3.26975	0.00107643	0.0484477
GALK2	492.721	0.678713	0.208003	3.263	0.0011024	0.0494239
MGAT4A	1116.49	-0.442138	0.135545	-3.26193	0.00110657	0.0494239
PRRT1	30.4472	-1.51409	0.464346	-3.2607	0.00111138	0.04945
CD86	230.316	1.35038	0.414675	3.25649	0.001128	0.0498138
CENPW	46.9973	1.3147	0.403719	3.25647	0.00112807	0.0498138
PCNXL2	843.544	-0.804413	0.247299	-3.25279	0.00114276	0.0501095
APOBEC3G	774.469	1.2724	0.391257	3.25208	0.00114566	0.0501095
RRAS2	477.286	0.883768	0.271795	3.25159	0.00114761	0.0501095
TUBA3E	11.0447	-1.47405	0.454523	-3.24306	0.00118254	0.0514425
ARL3	243.313	0.796395	0.24568	3.2416	0.00118862	0.051473
TRPM2	274.153	-1.49911	0.462577	-3.24078	0.00119203	0.051473
APLP1	4.45561	1.05868	0.326784	3.23969	0.00119662	NA
LRP5	820.293	-1.21303	0.374845	-3.23608	0.00121181	0.0519919
COMTD1	176.837	0.990929	0.306237	3.23582	0.00121294	0.0519919
RAP1GAP2	909.947	1.09175	0.337657	3.23331	0.00122366	0.0522601
KLF8	2348.19	0.611212	0.189204	3.23045	0.00123596	0.0525933
TFR2	2.80536	-0.9283	0.287558	-3.22822	0.00124564	NA
DYRK2	4944.4	-0.469747	0.14558	-3.22672	0.00125217	0.0530901
HADHA	1904.08	0.571837	0.177385	3.2237	0.00126544	0.0534592
CA5B	776.853	0.728777	0.22626	3.22096	0.0012776	0.053654
PDIA6	998.361	0.639714	0.198683	3.21978	0.00128291	0.053654
MAPRE1	1750.68	0.402714	0.125083	3.21957	0.00128381	0.053654
MRPL41	718.633	0.906962	0.282005	3.21612	0.00129936	0.0539617
USP36	3283.3	-0.590448	0.183603	-3.21589	0.00130039	0.0539617
LAT2	84.7472	-1.39472	0.43401	-3.21357	0.00131098	0.0542088
VOPP1	945.853	0.891645	0.277634	3.21158	0.00132007	0.0543924
DNASE1L3	13.2511	-1.30544	0.407768	-3.20142	0.00136751	0.0561494
PPFIBP2	1617.22	-0.605391	0.189346	-3.19728	0.00138728	0.0567621
ADCY1	10.0096	1.22227	0.382635	3.19434	0.00140153	0.0571451
FOXP1	4871	-0.625296	0.196052	-3.18944	0.00142549	0.0578787
CD40LG	2348.05	1.06768	0.334838	3.18865	0.00142941	0.0578787
LGALS3	2275.38	1.01278	0.317803	3.1868	0.00143854	0.0579233
GLIPR2	4915.53	0.527054	0.165406	3.18643	0.00144041	0.0579233
RFFL	953.948	0.839724	0.263725	3.18409	0.00145208	0.0581927
SSBP3	502.336	-0.705104	0.222042	-3.17554	0.00149558	0.0596276
FNBP1	6460.81	0.346272	0.10906	3.17506	0.00149808	0.0596276
MRPL13	598.371	0.635884	0.200419	3.17277	0.00150992	0.0598954
PMEL	163.107	-1.08656	0.342683	-3.17075	0.00152046	0.0601096
CENPF	372.087	0.902236	0.284832	3.16761	0.00153696	0.0605571
SLC16A7	512.115	-0.687109	0.217221	-3.16318	0.00156058	0.0612814
SAMHD1	4837.09	0.679434	0.215014	3.15996	0.00157793	0.0614045
GORAB	168.8	1.04316	0.330136	3.15978	0.00157887	0.0614045
TK1	259.141	1.34631	0.426092	3.15967	0.00157945	0.0614045
PRADC1	314.887	0.676863	0.214581	3.15434	0.00160859	0.0622395
IGJ	71.5704	-1.36456	0.432773	-3.15307	0.00161562	0.0622395
MICAL1	1475.93	0.72776	0.230826	3.15284	0.00161689	0.0622395
FUT8	420.995	0.838112	0.266051	3.1502	0.00163159	0.0625997
SBF2	138.536	-1.21753	0.387008	-3.146	0.0016552	0.0632978
FUOM	677.426	-0.955637	0.303915	-3.14442	0.00166416	0.0634035
MMD	922.817	-0.787541	0.250522	-3.14361	0.0016688	0.0634035
LPGAT1	480.199	0.935345	0.298673	3.13166	0.00173818	0.0657033
SMIM3	2027.01	-0.667849	0.213284	-3.13126	0.00174056	0.0657033
APOBEC3B	43.583	1.43457	0.458469	3.12905	0.00175371	0.0659554
TPI1	8166.43	0.529984	0.169419	3.12825	0.00175851	0.0659554
STMN1	2626.88	0.76463	0.244654	3.12536	0.0017759	0.0663947
MYO1F	3673.85	0.948609	0.303638	3.12415	0.0017832	0.0664554
CDK1	102.545	1.21634	0.390041	3.1185	0.00181777	0.0675286
PLEKHM1	1556.79	-0.534223	0.171446	-3.11598	0.00183334	0.0678914
ACTB	163753	0.466387	0.149723	3.115	0.00183945	0.067903
LEPROTL1	981.83	-0.704196	0.2262	-3.11316	0.00185097	0.0681134
CDKN3	79.5699	1.10169	0.354063	3.11157	0.00186097	0.0682667
SMPD2	2276.75	0.582412	0.187287	3.10973	0.0018726	0.0684785
WDR18	606.776	0.626971	0.201728	3.108	0.00188361	0.0686666
FOXO3	1042.39	-0.579642	0.186642	-3.10564	0.00189869	0.0688085
AUTS2	604.815	-0.999751	0.321924	-3.10555	0.00189926	0.0688085
COTL1	12285.6	0.687654	0.221893	3.09903	0.00194154	0.0701231
POMP	920.923	0.529057	0.170832	3.09695	0.00195523	0.0704002
NADKD1	306.985	0.800662	0.259192	3.08907	0.00200785	0.0720732
TPM3	11223.1	0.374957	0.121461	3.08706	0.00202147	0.0723404
NCAPH	153.209	1.19571	0.388268	3.0796	0.00207279	0.0735479
ASPH	186.527	-0.692033	0.224718	-3.07956	0.00207309	0.0735479
ZNF485	41.0797	-1.39399	0.452804	-3.07858	0.00207988	0.0735479
FDXACB1	242.747	-0.85997	0.279346	-3.07851	0.00208036	0.0735479
DIEXF	350.978	-0.923018	0.300078	-3.07593	0.00209848	0.0738577
RAB11FIP4	1111.98	-0.669397	0.217657	-3.07547	0.00210174	0.0738577
PWP1	1467.52	0.326704	0.106329	3.07259	0.00212212	0.0742037
DMXL2	66.8907	-1.4248	0.463773	-3.07219	0.00212497	0.0742037
PLK1	184.434	1.15948	0.37751	3.07139	0.00213061	0.0742037
MTAP	508.383	0.566603	0.185457	3.05518	0.00224925	0.0781032
OXCT1	815.501	0.61354	0.201004	3.05238	0.00227036	0.0786027
FAM204A	791.409	0.539855	0.176966	3.05062	0.00228368	0.0788071
KNSTRN	37.7899	1.11827	0.366666	3.04983	0.00228973	0.0788071
PSMA7	5330.77	0.468197	0.153775	3.04468	0.00232925	0.0799321
FPR3	0.936543	-0.639607	0.210203	-3.04281	0.00234379	NA
FXYD1	15.9546	1.23575	0.406134	3.04272	0.00234452	0.0802209
FAM107B	4524.47	0.460894	0.151554	3.04112	0.002357	0.0804129
IK	4263.63	0.3549	0.116769	3.03934	0.00237097	0.08053
FOXO1	4166.31	-0.509903	0.16779	-3.03893	0.0023742	0.08053
DYNLL1	2462.48	0.651282	0.214632	3.03441	0.00241009	0.081511
TULP4	123.027	-1.05565	0.348273	-3.0311	0.00243667	0.0820424
PROM2	63.2326	-1.34415	0.44351	-3.03071	0.00243982	0.0820424
ADGRF3	484.072	-0.867286	0.286395	-3.02829	0.00245944	0.0823315
GTF2H5	977.752	0.572106	0.188944	3.02791	0.00246249	0.0823315
TRIM37	353.989	0.945143	0.31234	3.02601	0.00247804	0.0825928
C9orf156	242.543	-0.824337	0.272487	-3.02523	0.00248442	0.0825928
RHOH	3487.6	-0.437247	0.144618	-3.02346	0.002499	0.0828424
SOX4	189.844	-1.27498	0.42199	-3.02135	0.00251647	0.0831858
PSD4	4623.24	-0.427799	0.141644	-3.02025	0.00252565	0.0832539
TNK1	1045.25	-0.877824	0.291297	-3.0135	0.0025825	0.0848889
CHD3	7000.8	-0.651545	0.216381	-3.0111	0.00260299	0.0853227
RAB27A	753.978	0.73458	0.244039	3.0101	0.00261164	0.085367
IKZF2	339.478	-0.836161	0.277903	-3.00882	0.00262264	0.0854879
SRCAP	2146.15	-0.490425	0.163342	-3.00245	0.00267814	0.087016
MVP	6816.92	0.665879	0.221847	3.00152	0.00268634	0.087016
COA3	1137.22	0.608659	0.202826	3.0009	0.00269183	0.087016
MYBL2	398.022	1.09936	0.366522	2.99943	0.00270484	0.0870421
PSMA2	2861.81	0.435959	0.145362	2.99913	0.00270751	0.0870421
ZNF618	681.9	-0.640318	0.213639	-2.9972	0.00272475	0.0871845
RAB11FIP2	324.112	-0.824223	0.27505	-2.99663	0.0027298	0.0871845
CHRNA9	167.091	-1.26248	0.421375	-2.99609	0.00273467	0.0871845
RAD54L	34.2696	1.34715	0.449755	2.9953	0.00274174	0.0871845
SCIMP	17.5512	-1.38288	0.462389	-2.99072	0.00278323	0.0882639
SBK1	214.176	-1.09315	0.365764	-2.98867	0.00280192	0.0886165
HHIPL1	4.29133	-0.983212	0.329189	-2.98677	0.00281937	NA
CD44	8483.15	0.515247	0.172609	2.98505	0.00283531	0.0894306
CNN3	94.7593	-1.24392	0.416945	-2.98342	0.00285047	0.0896671
DYNC1I2	614.141	0.498148	0.167175	2.9798	0.00288439	0.090491
SHISA2	11.7269	-1.15068	0.386403	-2.97791	0.00290218	0.0908055
PLCL1	529.78	-0.868538	0.291844	-2.97604	0.00291996	0.0911184
PITPNM2	1298.15	-0.600772	0.201982	-2.97439	0.00293576	0.0912315
CD47	2341.64	0.395955	0.133138	2.97403	0.00293918	0.0912315
RANBP9	465.03	-0.675723	0.227305	-2.97276	0.00295134	0.091343
SHFM1	1062.4	0.607273	0.204329	2.97203	0.00295838	0.091343
CHMP4A	1017.33	0.675284	0.227546	2.96768	0.00300056	0.0924014
DCHS1	123.731	-1.34232	0.452603	-2.96578	0.00301919	0.0927313
PJA1	213.599	-0.793181	0.26778	-2.96206	0.0030559	0.093613
MRPL35	297.211	0.958179	0.323726	2.95985	0.0030779	0.0940408
UQCRB	621.465	0.64463	0.217887	2.95856	0.00309084	0.09419
ZMAT2	618.696	0.460083	0.155707	2.9548	0.00312867	0.0950953
SZT2	1510.04	-0.590314	0.199901	-2.95303	0.00314667	0.0952445
ARMCX4	192.273	-1.19514	0.404758	-2.95272	0.00314986	0.0952445
PAQR4	244.047	0.890828	0.302034	2.94943	0.00318365	0.0960182
MCM2	370.725	1.03588	0.351393	2.94793	0.00319906	0.096235
VDAC3	2258.54	0.470929	0.159918	2.94482	0.00323139	0.0969584
FAM206A	352.72	0.490964	0.166921	2.9413	0.00326841	0.0976394
C2CD4C	58.488	-1.2984	0.441472	-2.94107	0.00327078	0.0976394
AKR1A1	2066.15	0.570273	0.194116	2.9378	0.00330551	0.0984251
PRDM8	269.225	-1.11167	0.378507	-2.93699	0.00331414	0.0984318
DEK	1349.62	0.479841	0.163532	2.93424	0.00334367	0.0990574
RABL5	61.4925	1.28271	0.437373	2.93277	0.00335955	0.0991828
CHMP7	9821.65	-0.5743	0.195951	-2.93083	0.00338053	0.0991828
SEC61B	836.979	0.600991	0.205085	2.93045	0.00338471	0.0991828
SAMD3	98.672	-1.35662	0.462942	-2.93043	0.00338495	0.0991828
NCAPD2	785.099	0.837753	0.285928	2.92994	0.00339029	0.0991828
SSH1	240.656	-0.829871	0.283417	-2.92809	0.00341049	0.0992639
SATB1	3577.73	-0.724508	0.247489	-2.92743	0.00341772	0.0992639
C5AR1	6.32006	1.30792	0.446781	2.92742	0.00341787	NA
MICALL2	10.1713	-1.32758	0.453508	-2.92736	0.00341851	0.0992639
NSMF	1448.68	-0.675164	0.230773	-2.92566	0.00343728	0.0994367
B3GNT7	16.0786	-1.35818	0.464342	-2.92495	0.0034451	0.0994367
PDCD2L	105.517	0.841696	0.287807	2.92451	0.00344995	0.0994367
GPR25	214.815	1.34862	0.461291	2.92358	0.00346032	0.0994906
GLTP	1527.91	-0.344037	0.117755	-2.92164	0.00348194	0.0998669
EID2	317.935	-0.664474	0.227613	-2.91932	0.00350797	0.100367
MRPL47	484.378	0.57939	0.198555	2.91803	0.00352248	0.100537
PIEZO1	2784.44	0.76535	0.262568	2.91486	0.00355843	0.101316
ARPC5	3470.64	0.580126	0.199106	2.91366	0.00357219	0.101461
IAH1	680.993	0.585261	0.201093	2.91039	0.00360973	0.102279
BIRC5	113.81	1.33122	0.457589	2.9092	0.00362358	0.102423
TM7SF2	360.536	-0.868016	0.29877	-2.9053	0.003669	0.103457
CDKN2A	35.1687	1.28909	0.443834	2.90445	0.00367897	0.103477
ZNF76	1284.37	-0.522442	0.179921	-2.90374	0.00368738	0.103477
DHRS3	1514.38	-0.82801	0.285275	-2.9025	0.00370198	0.103638
KDM6B	728.824	-1.08943	0.375476	-2.90146	0.00371433	0.103735
KIAA0430	466.582	-0.826402	0.28506	-2.89904	0.00374304	0.104288
C16orf58	607.084	-0.692032	0.238966	-2.89595	0.00378016	0.105072
CCDC92	170.533	0.856305	0.295972	2.8932	0.00381336	0.105527
SSBP1	819.235	0.52852	0.182683	2.8931	0.00381456	0.105527
GPR55	50.6619	1.32351	0.457599	2.8923	0.00382438	0.105549
NPL	246.018	-0.695086	0.240418	-2.89116	0.00383829	0.105585
RSAD1	325.683	-0.850845	0.294379	-2.89031	0.00384865	0.105585
XAF1	542.856	0.95627	0.330892	2.88997	0.00385275	0.105585
TCIRG1	3126.68	0.66377	0.22981	2.88835	0.00387273	0.105885
PELI2	101.402	-1.12969	0.39165	-2.88444	0.00392115	0.106959
CFL1	17575.1	0.484414	0.168117	2.88141	0.00395894	0.107739
SLC35B3	444.666	0.624407	0.216775	2.88044	0.00397119	0.107757
C11orf95	23.2458	-1.24714	0.433051	-2.8799	0.00397805	0.107757
IL18BP	711.92	0.551507	0.191616	2.87819	0.00399963	0.108092
NTNG2	123.458	-1.27993	0.444955	-2.87653	0.00402077	0.108413
TSPAN3	1165.69	-0.815733	0.283888	-2.87343	0.0040604	0.109229
SNRNP27	411.156	0.516267	0.179754	2.87207	0.00407788	0.109448
ULBP3	33.565	1.18893	0.41456	2.86792	0.00413177	0.110631
PDK1	2144.41	-0.734682	0.256234	-2.86723	0.00414088	0.110631
TRIM13	308.521	0.63152	0.220371	2.86571	0.00416075	0.110897
PSMB2	1511.47	0.433688	0.151373	2.86502	0.00416978	0.110897
UBE2N	1614.98	0.520772	0.181857	2.86363	0.00418815	0.111133
MRPS36	344.1	0.693778	0.242352	2.86269	0.00420063	0.111137
EZH2	704.488	0.702038	0.245351	2.86136	0.00421831	0.111137
SLC25A5	4178.86	0.502295	0.175546	2.86133	0.00421871	0.111137
SLC16A5	471.168	-0.683197	0.238817	-2.86076	0.0042263	0.111137
TMEM101	272.2	0.636067	0.222599	2.85746	0.00427053	0.111851
MAF	412.645	1.1393	0.398731	2.85731	0.00427255	0.111851
PSMD12	900.345	0.50075	0.175307	2.85642	0.00428453	0.111914
HHIP	6.15852	-0.953585	0.333983	-2.85519	0.00430106	NA
DLD	973.72	0.685164	0.240016	2.85467	0.00430822	0.112252
CD2	3453.46	0.529083	0.185388	2.85392	0.00431831	0.112252
BAZ2A	1689.66	-0.489122	0.171437	-2.85307	0.00432985	0.112252
PPP1CA	5711.37	0.501075	0.175677	2.85225	0.00434104	0.112252
APOL2	4998.02	0.991053	0.347502	2.85193	0.00434541	0.112252
EVI2A	312.203	0.797347	0.279815	2.84956	0.00437804	0.112687
CLEC2D	1854.7	0.529201	0.185747	2.84904	0.00438507	0.112687
NBEAL2	1769.65	0.643043	0.22574	2.8486	0.00439114	0.112687
TBC1D13	782.969	-0.552226	0.193944	-2.84735	0.00440851	0.112885
TIGD3	31.8158	1.32042	0.463921	2.84621	0.00442434	0.113043
NDUFA12	688.138	0.587567	0.20649	2.8455	0.00443423	0.113046
TCEB3	1522.54	0.373922	0.131444	2.84472	0.00444499	0.113046
CCDC50	382.075	0.815359	0.286684	2.84411	0.00445363	0.113046
C12orf75	551.837	0.998544	0.351176	2.84343	0.00446309	0.113046
PLP2	1776.79	0.580425	0.204212	2.84226	0.0044795	0.113216
PLEKHF1	305.764	0.905421	0.318816	2.83995	0.00451203	0.113793
PHF15	2427.85	-0.407189	0.143486	-2.83784	0.00454198	0.114302
CHCHD4	110.737	0.943554	0.332644	2.83653	0.0045607	0.114374
POU4F1	11.7154	1.26152	0.44478	2.83627	0.00456442	0.114374
EIF4B	3542.63	-0.342423	0.120846	-2.83355	0.00460342	0.115105
NAT9	332.58	-0.705458	0.249261	-2.83019	0.00465197	0.116071
LDLRAP1	5493.2	-0.462013	0.163346	-2.82843	0.00467767	0.116464
CASK	242.301	-1.00181	0.354748	-2.82401	0.00474276	0.117834
GNL1	1577.54	-0.516117	0.182966	-2.82084	0.00478983	0.118656
KIF11	148.98	1.27783	0.453066	2.82042	0.00479614	0.118656
DDX55	342.727	-0.750452	0.266208	-2.81905	0.00481663	0.118912
CD200R1	371.89	1.04921	0.37239	2.81751	0.00483976	0.119024
ZNF283	60.3137	-1.09861	0.389937	-2.81739	0.00484154	0.119024
PATZ1	982.328	-0.483058	0.171685	-2.81362	0.00489864	0.120176
CLNS1A	1331.48	0.540779	0.192285	2.81238	0.00491764	0.120258
SMURF2	415.462	-0.662883	0.235729	-2.81206	0.00492256	0.120258
PRKCB	3644.2	0.532349	0.189377	2.81105	0.00493796	0.120383
IL21	10.1584	1.27165	0.452703	2.80902	0.00496922	0.120657
MRPS14	371.963	0.623482	0.22196	2.80898	0.0049698	0.120657
DNAJC15	415.135	0.555977	0.198132	2.80609	0.00501473	0.121496
RBM23	1435.17	-0.489841	0.174653	-2.80465	0.00503713	0.121786
PDK2	596.641	-0.692559	0.247253	-2.80101	0.00509423	0.122736
IL10RB	2908.86	0.370591	0.132315	2.80081	0.00509738	0.122736
SIT1	1744.51	0.708572	0.25312	2.79935	0.00512055	0.123041
SCLY	190.708	0.814493	0.291254	2.79651	0.00516583	0.123874
C10orf32	226.557	0.708436	0.253486	2.79477	0.00519366	0.124287
COX6B1	1168.48	0.546969	0.195867	2.79255	0.00522937	0.124649
MAP4K1	4532.93	0.438447	0.157048	2.7918	0.00524154	0.124649
GGT1	1160.11	0.664986	0.238206	2.79164	0.00524415	0.124649
STAT6	5069.38	-0.287328	0.102952	-2.79089	0.0052563	0.124649
TAF4B	338.631	-1.03354	0.370448	-2.78997	0.00527125	0.124649
ZBTB4	484.709	-0.47962	0.171916	-2.78985	0.00527323	0.124649
WDR1	4515.5	0.430951	0.154505	2.78923	0.00528337	0.124649
ZDHHC14	108.989	1.04446	0.374569	2.78842	0.0052966	0.12471
TGIF1	1529.73	-0.551256	0.197852	-2.78621	0.00533287	0.125094
ATRNL1	10.6555	-1.23207	0.442217	-2.78612	0.00533428	0.125094
TLE2	294.251	-0.92179	0.331006	-2.78481	0.00535588	0.125349
LRRC10B	1.58633	-0.850098	0.30528	-2.78464	0.00535864	NA
INIP	317.348	0.515979	0.185396	2.78311	0.00538399	0.125509
PREB	1041.44	0.686694	0.246737	2.7831	0.00538417	0.125509
ZNF688	242.215	0.751398	0.27015	2.78141	0.00541228	0.125676
SYNE2	2286.98	0.997375	0.35859	2.78138	0.00541282	0.125676
FBXO43	2.58712	0.883055	0.317521	2.78109	0.00541762	NA
KEAP1	946.104	0.644429	0.231887	2.77907	0.00545151	0.126148
NMI	488.292	0.663436	0.238772	2.77853	0.00546058	0.126148
ALOX15	2.76173	-0.74764	0.269081	-2.77849	0.00546123	NA
APPL2	594.29	-0.711182	0.255983	-2.77824	0.00546548	0.126148
LSM2	290.416	0.675293	0.243171	2.77702	0.00548593	0.126165
RELL1	1219.22	-0.5491	0.197738	-2.77691	0.00548776	0.126165
GIMAP4	961.365	0.772445	0.278461	2.77398	0.00553758	0.126707
STK39	595.509	0.594762	0.214431	2.77368	0.00554264	0.126707
NCBP2	895.695	0.520547	0.187694	2.77339	0.00554757	0.126707
DPYSL2	415.443	0.940257	0.339079	2.77297	0.00555466	0.126707
DHFR	82.7391	1.12872	0.407339	2.77095	0.00558931	0.126824
MRPL46	597.728	0.610876	0.220471	2.77078	0.00559225	0.126824
HAAO	447.136	0.870242	0.314079	2.77078	0.00559229	0.126824
AMBRA1	753.214	-0.633378	0.228718	-2.76925	0.00561859	0.127174
STX6	391.532	0.829886	0.299806	2.76808	0.00563883	0.127385
IRS2	727.458	-1.10789	0.400339	-2.76738	0.00565084	0.127411
MED25	2091.76	0.564063	0.203925	2.76603	0.00567429	0.127485
ZNF629	73.8733	-1.25804	0.454834	-2.76594	0.00567592	0.127485
ZFYVE28	50.9725	1.27263	0.460295	2.76481	0.00569565	0.127683
PLXND1	43.6668	-1.24498	0.450581	-2.76306	0.0057263	0.128112
KNTC1	54.5095	1.27521	0.46162	2.76246	0.00573668	0.128112
MRPS2	641.993	0.651664	0.236095	2.76017	0.00577708	0.128768
LAP3	1112.93	0.535951	0.194291	2.7585	0.00580679	0.128967
PPIA	6436.41	0.442516	0.160423	2.75843	0.00580803	0.128967
SPSB1	372.587	0.724816	0.26303	2.75564	0.00585777	0.129825
HTRA4	22.3636	-1.25341	0.455015	-2.75465	0.00587549	0.129972
HM13	2144.65	0.373992	0.135801	2.75397	0.00588776	0.12999
SLC30A7	1149.02	-0.666	0.241886	-2.75337	0.00589854	0.12999
ZNF143	986.527	-0.601417	0.218567	-2.75163	0.0059299	0.130436
ZNF700	192.878	-1.05986	0.385299	-2.75075	0.00594585	0.130541
LMO1	6.10081	-1.24778	0.453703	-2.75022	0.00595558	NA
TTC28	102.7	-1.22579	0.445878	-2.74916	0.00597488	0.130785
CD52	16341.1	0.607845	0.221122	2.74891	0.00597932	0.130785
OASL	324.39	1.26344	0.460284	2.74492	0.00605247	0.132138
IL23R	55.593	1.2599	0.459103	2.74425	0.00606488	0.132162
PHF19	1044.77	0.613248	0.223663	2.74185	0.00610951	0.132887
SRSF4	1796.84	0.316218	0.115365	2.74103	0.0061247	0.132971
ZDHHC21	48.1488	-1.23414	0.450667	-2.73847	0.00617261	0.13367
PFAS	405.553	-0.824248	0.30104	-2.738	0.00618139	0.13367
ZNF415	65.8561	1.11327	0.406679	2.73748	0.00619117	0.13367
SH3BP1	959.806	0.755902	0.276396	2.73485	0.00624082	0.134381
PSMA6	1462.87	0.50782	0.185707	2.73452	0.00624707	0.134381
AGGF1	830.893	0.472165	0.172816	2.73218	0.00629162	0.135091
C11orf75	1206.96	0.644261	0.236167	2.72798	0.00637227	0.136572
TXNDC15	591.991	0.720613	0.26433	2.72618	0.00640712	0.137068
AP1S1	300.166	0.637159	0.23398	2.72313	0.0064666	0.138088
CCDC109B	2824.49	0.444281	0.16321	2.72213	0.00648617	0.138254
BRF1	2179.43	-0.493856	0.181523	-2.72063	0.00651579	0.138432
FNDC3B	123.725	-1.171	0.430436	-2.72051	0.00651821	0.138432
CDT1	122.088	1.23348	0.453558	2.71956	0.00653685	0.138508
SPIN2B	64.6162	0.748071	0.275121	2.71906	0.0065467	0.138508
KLRD1	66.7489	-1.24846	0.459243	-2.71853	0.00655729	0.138508
PRPF31	1378.09	0.504535	0.185824	2.71512	0.00662518	0.13969
TARSL2	399.455	0.631539	0.232814	2.71263	0.0066752	0.140337
OSGEPL1	93.0342	-0.784003	0.289096	-2.71191	0.00668967	0.140337
PWWP2B	52.8971	-1.14343	0.421855	-2.71049	0.0067184	0.140337
C2CD4B	24.1452	1.24678	0.460162	2.70944	0.00673972	0.140337
KIF23	54.6543	1.2439	0.459341	2.708	0.00676894	0.140337
BET1L	1312.7	-0.398259	0.147085	-2.70768	0.00677562	0.140337
MAML3	245.448	-1.08133	0.399368	-2.7076	0.00677721	0.140337
TSSK6	56.3507	-1.19091	0.439866	-2.70744	0.00678046	0.140337
C15orf39	938.021	-0.64404	0.237912	-2.70705	0.00678832	0.140337
SYTL3	428.376	-0.831583	0.307261	-2.70644	0.00680085	0.140337
UBE2C	117.055	1.20392	0.444834	2.70644	0.00680094	0.140337
RASGRF2	751.195	-1.02014	0.376972	-2.70615	0.0068068	0.140337
CRIP3	19.9782	-1.25579	0.464108	-2.70581	0.0068138	0.140337
WDFY1	1908.73	0.715207	0.26437	2.70532	0.00682377	0.140337
CLCN4	18.6829	1.24332	0.459878	2.70358	0.00685968	0.140828
PSMD9	975.517	0.551991	0.20426	2.7024	0.00688412	0.141082
CHKB	1615.33	0.647595	0.239827	2.70026	0.0069286	0.141746
LARGE	85.3009	-1.05805	0.392064	-2.69866	0.00696193	0.142179
DCAF16	201.71	-0.893605	0.331246	-2.69771	0.00698183	0.142337
METTL25	188.616	0.750771	0.278401	2.69673	0.00700242	0.142508
ARID1B	1144.18	-0.436195	0.161808	-2.69576	0.00702286	0.142635
AP1S2	1621.54	0.54789	0.203278	2.69528	0.00703302	0.142635
ZBED5	719.067	-0.638017	0.236892	-2.69329	0.00707511	0.14324
ATXN7L3B	1927.6	-0.674882	0.250874	-2.69012	0.00714265	0.144358
DSP	10.6821	-1.01897	0.379009	-2.68852	0.00717691	0.1448
DCTN3	875.578	0.58967	0.219472	2.68676	0.00721479	0.145071
SOCS5	172.197	-0.756467	0.281598	-2.68634	0.00722403	0.145071
CLHC1	19.3739	-1.2369	0.460527	-2.68584	0.00723475	0.145071
CUX1	801.82	-0.691422	0.257455	-2.6856	0.0072399	0.145071
ARPC3	5087	0.541735	0.20206	2.68106	0.00733902	0.146069
HMGXB4	262.761	-0.6925	0.258325	-2.68073	0.00734621	0.146069
GLIPR1	1735.68	0.521137	0.194409	2.68063	0.00734839	0.146069
ZCCHC14	265.208	-0.845377	0.315414	-2.68022	0.00735747	0.146069
MGST2	108.855	0.997484	0.372209	2.6799	0.00736436	0.146069
LY96	116.244	0.888913	0.331697	2.67989	0.00736463	0.146069
CD300A	30.1882	-1.15399	0.430872	-2.67826	0.00740056	0.146534
CHEK1	77.9527	0.8997	0.33608	2.67704	0.00742752	0.146613
ATP6V0D1	1430.75	0.393302	0.146922	2.67695	0.00742965	0.146613
SFMBT1	548.993	-0.809589	0.302816	-2.67353	0.00750575	0.147866
TBCB	919.959	0.487026	0.182469	2.66909	0.00760563	0.149582
FAM214A	902.924	-0.660831	0.247872	-2.66601	0.00767563	0.150705
BCL11B	2641.57	-0.544382	0.204257	-2.66518	0.00769468	0.150826
CCDC12	1126.02	0.667054	0.250555	2.6623	0.00776087	0.151869
PHF2	336.256	-0.480322	0.180531	-2.6606	0.00780018	0.152384
CDK5	426.789	0.602103	0.226372	2.65979	0.00781891	0.152495
PTPN13	404.524	1.11449	0.419101	2.65923	0.00783198	0.152496
NDUFA6	1094.49	0.585764	0.220353	2.6583	0.00785368	0.152664
FLCN	443.477	-0.616388	0.231935	-2.6576	0.00787002	0.152673
SSBP4	2503.55	0.695184	0.261627	2.65716	0.00788026	0.152673
SH3GLB1	717.438	0.441386	0.166319	2.65386	0.00795777	0.153749
MX2	769.426	1.17491	0.442749	2.65368	0.00796204	0.153749
TIE1	844.282	-0.626626	0.236261	-2.65227	0.00799536	0.154138
FAM65C	68.1801	-1.20776	0.455563	-2.65113	0.00802221	0.154195
SPINK2	410.467	-0.864559	0.32616	-2.65072	0.00803215	0.154195
SRCRB4D	18.8857	-1.20957	0.456364	-2.65046	0.00803821	0.154195
CEP55	20.3489	1.22983	0.464099	2.64992	0.00805101	0.154195
C7orf31	2.62926	0.737213	0.278472	2.64735	0.00811242	NA
LIME1	3175.58	0.649837	0.245616	2.64575	0.00815105	0.155856
PRMT10	661.391	-0.802222	0.303533	-2.64295	0.00821873	0.156893
ADCY3	166.48	0.935088	0.353994	2.64154	0.00825309	0.157293
ASB14	25.0837	-1.20204	0.455355	-2.63978	0.00829591	0.157592
ACTR3B	200.701	-0.749529	0.283994	-2.63925	0.00830907	0.157592
ZCCHC18	92.9331	-1.11995	0.424344	-2.63924	0.0083092	0.157592
NT5DC1	756.562	0.547831	0.207706	2.63753	0.00835131	0.158134
TARM1	0.811991	-0.636768	0.241429	-2.63749	0.00835219	NA
FCRL5	6.43877	-0.873269	0.331971	-2.63055	0.00852458	NA
SGK223	538.14	-0.636421	0.242006	-2.62977	0.00854423	0.161526
CHRNB1	445.448	0.630805	0.240013	2.62821	0.00858352	0.162007
STX5	328.901	0.537215	0.204474	2.6273	0.00860663	0.162182
OSBPL7	1375.78	0.545889	0.207849	2.62637	0.00863001	0.162251
NTN4	32.6667	1.17595	0.4478	2.62606	0.00863807	0.162251
ZSCAN18	1184.15	-0.643279	0.24532	-2.62221	0.00873628	0.163833
GIMAP7	6492.94	0.601114	0.229399	2.62038	0.00878314	0.164265
AACS	1341.51	0.458643	0.17504	2.62022	0.00878738	0.164265
TIGIT	1163.15	0.884757	0.338067	2.61711	0.00886781	0.165423
TMEM43	2853.54	0.613099	0.234299	2.61673	0.0088776	0.165423
TMOD4	179.615	-0.73457	0.280807	-2.61593	0.0088986	0.165551
PRKAB2	328.638	-0.775929	0.296876	-2.61365	0.00895816	0.166386
TTC7B	47.5719	-1.2101	0.463086	-2.61312	0.00897192	0.166386
SQRDL	900.403	0.569947	0.218217	2.61183	0.00900578	0.166749
IFI16	3758.25	0.497675	0.190594	2.61119	0.00902289	0.166802
MLLT3	1254.21	-0.365726	0.14012	-2.61009	0.00905196	0.167076
PLEKHG1	760.977	-0.764525	0.292995	-2.60934	0.00907162	0.167175
CIRBP	5687.53	-0.460434	0.176737	-2.60519	0.00918222	0.168812
ZNF812	35.5239	-1.20272	0.461799	-2.60443	0.00920275	0.168812
PFKL	8508.98	0.465852	0.178872	2.60439	0.00920373	0.168812
MAN1C1	621.513	-0.725987	0.27885	-2.6035	0.0092276	0.168926
ATP5E	7047.71	0.571479	0.219539	2.60309	0.00923882	0.168926
TMCC2	52.9191	-1.1992	0.46089	-2.60193	0.00927021	0.168958
ST3GAL3	272.687	-0.58869	0.226275	-2.60166	0.0092775	0.168958
EIF4E3	777.637	0.57566	0.221287	2.60142	0.00928386	0.168958
HJURP	110.608	1.0294	0.395855	2.60044	0.00931042	0.169178
SQLE	247.106	0.713107	0.274302	2.59971	0.00933017	0.169274
LSM1	448.669	0.607427	0.233873	2.59725	0.0093973	0.170113
AEBP1	98.6718	-1.2054	0.464161	-2.59695	0.00940551	0.170113
BLK	31.8978	-1.19229	0.459762	-2.59328	0.00950662	0.171677
FAF2	789.729	-0.490892	0.189436	-2.59134	0.00956038	0.171933
VDR	24.2397	1.19098	0.459622	2.59122	0.00956361	0.171933
SLC38A11	8.75933	1.14801	0.443247	2.59001	0.00959734	NA
TTC18	57.3104	-1.19525	0.461528	-2.58975	0.00960444	0.171933
GCLM	701.998	0.559153	0.215933	2.58948	0.0096121	0.171933
ARHGEF16	83.0084	-1.20244	0.464372	-2.58939	0.00961469	0.171933
SLC7A5	1631.61	-0.698483	0.269748	-2.58939	0.00961471	0.171933
SCN2A	30.0699	1.17393	0.453417	2.58907	0.00962364	0.171933
CCNE1	112.133	1.07985	0.417309	2.58766	0.00966312	0.172375
GTF3C6	723.651	0.538668	0.20823	2.58689	0.00968459	0.172495
TMSB10	25541.4	0.697649	0.269743	2.58634	0.0097	0.172507
PARP6	1823.29	-0.398697	0.154203	-2.58554	0.00972268	0.172648
GPSM2	25.9409	1.15028	0.445502	2.58199	0.00982317	0.174003
ADAM23	110.702	1.15361	0.446845	2.58168	0.00983207	0.174003
SRC	113.899	-1.19235	0.461922	-2.58128	0.00984361	0.174003
CASP8AP2	1802.36	0.526711	0.204152	2.58	0.00988017	0.174386
SLC22A17	567.169	-0.806288	0.312626	-2.57908	0.00990629	0.17441
BARD1	86.4685	1.06389	0.412538	2.5789	0.00991157	0.17441
AKAP5	272.79	0.765623	0.296982	2.57801	0.00993699	0.17441
PRELID2	51.0449	1.06057	0.411414	2.57787	0.00994115	0.17441
TWF2	2880.82	0.585451	0.227268	2.57604	0.00999385	0.175072
UBE2E3	455.693	-0.623116	0.242039	-2.57445	0.01004	0.175617
PCED1A	320.294	-0.745555	0.28987	-2.57203	0.0101104	0.176471
TAX1BP3	860.006	0.563501	0.219113	2.57174	0.010119	0.176471
ZMAT1	151.792	-0.992908	0.386366	-2.56987	0.0101738	0.177163
NEURL1B	3.5172	-0.824241	0.320765	-2.56961	0.0101814	NA
ATP5H	1442.16	0.483043	0.188023	2.56907	0.0101973	0.177309
USP11	1019.89	-0.486464	0.189464	-2.56758	0.0102411	0.177806
GOLIM4	371.398	0.917915	0.357774	2.56563	0.0102989	0.178545
ANXA6	3426.03	0.601527	0.234548	2.56462	0.0103289	0.178687
ZNF24	703.271	-0.58755	0.229124	-2.56433	0.0103376	0.178687
BCAP31	3326.22	0.323821	0.126427	2.56132	0.0104276	0.179787
ZNF597	64.1548	-0.9916	0.387179	-2.56109	0.0104345	0.179787
FAM217B	122.576	-0.818498	0.319643	-2.56066	0.0104473	0.179787
RECQL4	117.549	0.959623	0.375146	2.558	0.0105277	0.180903
GABARAPL1	906.05	-0.686885	0.268686	-2.55646	0.0105744	0.181086
SEC31B	273.525	-1.13457	0.443811	-2.55644	0.010575	0.181086
CLINT1	2368.33	0.468561	0.183317	2.55601	0.0105881	0.181086
NHEJ1	265.256	0.809879	0.316903	2.55561	0.0106003	0.181086
CEACAM3	1.0208	0.69856	0.273546	2.55372	0.0106579	NA
KIF20A	60.8501	0.917191	0.359201	2.55342	0.0106671	0.181963
REEP3	467.349	0.557807	0.218604	2.55168	0.0107204	0.182606
RRM2	409.68	1.12706	0.441916	2.5504	0.0107601	0.183015
TRAPPC10	1216.82	-0.443955	0.174131	-2.54954	0.0107865	0.183199
PRSS16	116.492	0.991897	0.389174	2.54872	0.0108118	0.183362
DNASE2	420.542	0.569109	0.223417	2.5473	0.0108561	0.183809
CALHM2	352.333	0.996083	0.391173	2.5464	0.010884	0.183809
GNL2	812.369	0.59263	0.232736	2.54636	0.0108853	0.183809
DISP1	188.523	-1.03847	0.408239	-2.54379	0.0109658	0.184837
ADSL	3309.2	0.472675	0.185843	2.54341	0.0109778	0.184837
VASH1	39.7951	-1.13895	0.448018	-2.54219	0.0110159	0.184962
ANKRD52	336.868	-0.806997	0.317447	-2.54215	0.0110174	0.184962
CX3CR1	593.741	-1.18041	0.464423	-2.54167	0.0110326	0.184962
PHPT1	761.433	0.661134	0.26053	2.53765	0.0111599	0.186829
FAM134B	1213	-0.515951	0.203656	-2.53344	0.011295	0.188615
PTP4A1	1638.64	-0.794649	0.313756	-2.5327	0.0113188	0.188615
THBD	17.5773	1.14462	0.451984	2.53244	0.0113271	0.188615
TRIB1	233.079	1.10271	0.435455	2.53232	0.0113311	0.188615
TNFSF10	885.808	0.80612	0.318549	2.5306	0.0113867	0.189271
E2F2	338.55	1.03853	0.410874	2.52762	0.0114839	0.190607
FAM98A	180.879	0.63973	0.253175	2.52683	0.0115097	0.190607
PDE4D	868.95	-0.814176	0.322245	-2.52658	0.0115181	0.190607
CTSB	1967.59	0.427153	0.1691	2.52603	0.0115358	0.190607
RALGAPA2	675.923	-0.558336	0.221071	-2.5256	0.0115501	0.190607
DST	201.586	1.07224	0.424625	2.52515	0.0115648	0.190607
CLEC17A	1.18773	-0.6751	0.267841	-2.52052	0.0117181	NA
C1orf204	10.7652	1.16035	0.460645	2.51898	0.0117697	0.193711
TIAM1	1535.22	0.609701	0.242138	2.51798	0.0118029	0.193985
SPC24	22.3616	1.16779	0.4644	2.51461	0.0119163	0.195574
SDC3	5.34496	0.905814	0.360331	2.51384	0.0119424	NA
ORMDL2	347.466	0.617918	0.245954	2.51233	0.0119936	0.196568
GPR160	285.158	-0.534313	0.212765	-2.51128	0.0120294	0.196878
ADNP2	237.229	-0.900403	0.358811	-2.50941	0.0120935	0.197359
CREBBP	2844.44	-0.548092	0.218442	-2.5091	0.012104	0.197359
STX16	1523.37	-0.414482	0.165205	-2.5089	0.0121107	0.197359
ZMYND8	1339.32	-0.526984	0.21009	-2.50837	0.0121289	0.197359
KLHDC8B	440.812	-0.573134	0.228526	-2.50796	0.0121431	0.197359
NUDT5	356.669	0.520457	0.207638	2.50656	0.0121914	0.197869
PHACTR2	759.675	0.548118	0.218722	2.506	0.0122105	0.197905
MMP9	3.44903	-0.985998	0.393593	-2.50512	0.0122411	NA
TMSB4X	129790	0.459887	0.183663	2.50397	0.0122807	0.198594
DOK5	9.83654	-1.13622	0.453806	-2.50376	0.012288	0.198594
ZNF585A	293.911	0.604417	0.241499	2.50278	0.0123223	0.198594
PPARA	140.577	-0.976479	0.390167	-2.50272	0.0123242	0.198594
C16orf59	46.0631	1.15989	0.463525	2.50233	0.0123379	0.198594
SMC3	1504.19	0.364842	0.145861	2.5013	0.0123737	0.198897
JAKMIP1	434.738	0.98466	0.393812	2.50033	0.0124079	0.198936
CAP1	8938.94	0.519428	0.207749	2.50026	0.0124101	0.198936
MPP3	10.3115	-1.02668	0.410925	-2.49845	0.0124736	0.199458
KYNU	1.93365	-0.842781	0.33734	-2.49831	0.0124785	NA
LYST	1573.51	-0.665578	0.266476	-2.4977	0.0125001	0.199458
COMMD1	460.789	0.560413	0.224385	2.49756	0.0125052	0.199458
TNFRSF17	20.2386	-1.05517	0.422507	-2.4974	0.0125109	0.199458
ZNF878	32.293	-1.11228	0.445514	-2.49663	0.012538	0.199562
KIAA0101	105.093	1.09919	0.440338	2.49625	0.0125515	0.199562
CCS	489.599	-0.48288	0.193557	-2.49476	0.0126041	0.199943
COX14	1158.45	0.520454	0.208632	2.49461	0.0126096	0.199943
RBM4B	448.305	-0.567181	0.227529	-2.49279	0.0126744	0.200198
SNX2	1304.86	0.477294	0.191511	2.49225	0.0126936	0.200198
EMC3	1035.47	0.39692	0.159318	2.49137	0.0127252	0.200198
RAB11A	1737.16	0.429196	0.172282	2.49125	0.0127295	0.200198
BATF	862.423	0.843776	0.338714	2.49112	0.0127342	0.200198
SP100	4915.89	0.394633	0.158456	2.49048	0.0127569	0.200198
TNIP1	3133.97	0.319185	0.128166	2.49039	0.0127602	0.200198
PLIN3	710.104	0.531961	0.213611	2.49033	0.0127626	0.200198
PAAF1	671.147	0.504032	0.202476	2.48934	0.0127981	0.200486
FAM96A	639.225	0.479012	0.192537	2.4879	0.01285	0.20103
RAD51D	420.356	-0.62835	0.252666	-2.48688	0.0128867	0.201336
INTS12	285.433	0.662548	0.266627	2.48493	0.0129578	0.202027
IQCE	315.138	0.750737	0.302142	2.48472	0.0129655	0.202027
FAM46A	132.71	-1.03402	0.41663	-2.48187	0.0130696	0.203378
DIAPH3	14.2936	1.15184	0.464321	2.48069	0.013113	0.203782
WDR61	814.627	0.499078	0.201446	2.47748	0.0132313	0.204278
UCHL3	495.023	0.430616	0.173816	2.47743	0.0132332	0.204278
GNA13	1445.37	0.681988	0.27532	2.47707	0.0132465	0.204278
CDADC1	93.8417	0.751745	0.303483	2.47706	0.0132471	0.204278
ZWILCH	105.065	0.872003	0.352175	2.47605	0.0132844	0.204278
SAP30	48.2044	0.971155	0.392353	2.47521	0.0133158	0.204278
ANP32E	734.766	0.517245	0.208985	2.47504	0.0133223	0.204278
PLEKHG3	3813.6	0.553947	0.223837	2.47478	0.0133319	0.204278
PSMB9	4350.66	0.573585	0.231798	2.47451	0.0133421	0.204278
RTP4	122.227	0.870878	0.351966	2.47433	0.0133487	0.204278
TWISTNB	350.418	-0.750663	0.30339	-2.47425	0.0133517	0.204278
RAD51	114.482	1.05624	0.426905	2.47418	0.0133544	0.204278
PLD2	451.415	0.649141	0.262462	2.47328	0.0133879	0.204523
ARAP3	51.5638	-1.1384	0.460547	-2.47185	0.0134415	0.204657
GIGYF1	811.978	-0.518233	0.209685	-2.47148	0.0134554	0.204657
ERP29	394.552	0.502858	0.203475	2.47135	0.0134604	0.204657
CR2	695.888	1.13303	0.458495	2.47119	0.0134665	0.204657
IGFALS	3.17304	-0.85201	0.344869	-2.47053	0.0134913	NA
TMEM208	436.932	0.634876	0.257052	2.46983	0.0135176	0.205054
UBE2L3	1452.37	0.470384	0.190504	2.46915	0.0135435	0.205054
ARHGEF7	1085.91	-0.54342	0.220088	-2.4691	0.0135452	0.205054
TNFSF14	89.8808	1.14446	0.463718	2.46802	0.0135863	0.205082
FAM192A	347.084	0.48665	0.197184	2.46799	0.0135873	0.205082
RBM48	326.888	-0.734564	0.297713	-2.46736	0.0136114	0.205082
RASGRP4	106.046	1.08858	0.441221	2.46721	0.0136172	0.205082
GPR132	1391.36	-0.561383	0.227581	-2.46674	0.0136349	0.205085
RBMS1	2082.58	-0.331271	0.134531	-2.46242	0.0138001	0.207216
CDCA5	69.9751	1.14223	0.463922	2.46211	0.0138121	0.207216
MLLT11	485.702	-0.622311	0.252891	-2.46079	0.0138632	0.207257
AMT	1174.5	-0.612301	0.24883	-2.46072	0.0138659	0.207257
CD320	243.138	-0.627697	0.255092	-2.46067	0.0138679	0.207257
RAI1	254.796	-0.69569	0.28298	-2.45845	0.013954	0.20804
TIMP1	925.938	0.548967	0.223336	2.45803	0.01397	0.20804
ARHGAP11A	105.285	0.999897	0.406803	2.45794	0.0139736	0.20804
IVD	832.711	0.519336	0.211409	2.45655	0.0140277	0.208475
DEXI	1238.26	0.44607	0.181604	2.45628	0.0140385	0.208475
TRMT13	200.084	0.548691	0.223539	2.45456	0.0141056	0.208978
AMN1	178.443	-0.955456	0.389267	-2.4545	0.014108	0.208978
MRPL42	1002.96	0.455594	0.185795	2.45213	0.0142015	0.209497
AMPD3	65.3432	-1.13754	0.463939	-2.45192	0.0142098	0.209497
EPS15	1044.6	0.604098	0.246502	2.45068	0.0142587	0.209497
SH3TC1	1490.2	-0.537906	0.21953	-2.45026	0.0142754	0.209497
SLC16A6	92.3253	-1.01317	0.413498	-2.45023	0.0142764	0.209497
PLA2G16	2111.11	0.573564	0.234148	2.44958	0.0143024	0.209497
MYZAP	180.363	-0.974998	0.398032	-2.44955	0.0143035	0.209497
CASC5	79.3518	1.01764	0.415472	2.44935	0.0143113	0.209497
HOXA1	1.85168	-0.610901	0.249451	-2.44898	0.0143261	NA
AP2A1	758.39	0.506336	0.206767	2.44883	0.0143321	0.209497
ITGB3BP	62.6771	0.795491	0.324847	2.44882	0.0143327	0.209497
SIAH1	193.33	-0.788005	0.321814	-2.44863	0.01434	0.209497
ZNF713	26.4399	-1.09202	0.446148	-2.44765	0.014379	0.209559
HDDC3	202.441	0.72534	0.296344	2.44763	0.0143801	0.209559
PI4K2B	722.627	0.667857	0.272985	2.4465	0.014425	0.209855
DTL	89.3336	1.13585	0.464331	2.44622	0.0144363	0.209855
GRHL1	5.54801	-0.981353	0.401359	-2.44508	0.0144821	NA
VASP	1580.25	0.379893	0.155442	2.44396	0.014527	0.210768
ZNF672	378.75	0.616417	0.252335	2.44285	0.0145717	0.210768
TTC1	1168.55	0.526891	0.215709	2.4426	0.014582	0.210768
S100A6	1833.63	0.615098	0.251833	2.44248	0.0145868	0.210768
FAM169A	52.2482	-1.12294	0.459782	-2.44233	0.014593	0.210768
TNNT3	175.739	-0.992422	0.406424	-2.44184	0.0146126	0.210768
USB1	900.483	0.384719	0.157573	2.44153	0.0146252	0.210768
MLF1IP	67.4257	1.00201	0.410588	2.44043	0.0146699	0.211153
PHKA1	219.761	-0.93327	0.382531	-2.43972	0.0146987	0.211268
PDZD4	99.219	1.12673	0.461901	2.43934	0.014714	0.211268
IL23A	748.864	-0.809522	0.331931	-2.43882	0.0147352	0.211312
PPP1R18	1195.09	0.529603	0.217449	2.43553	0.0148699	0.212504
C3orf33	51.5176	-0.907216	0.37254	-2.43522	0.0148828	0.212504
FBXO28	375.932	-0.625082	0.256696	-2.4351	0.0148875	0.212504
CLSTN1	4495.44	-0.491041	0.201658	-2.43502	0.0148909	0.212504
LSM6	723.113	0.597727	0.245665	2.43309	0.0149705	0.213132
PTCD1	428.651	-0.621539	0.255454	-2.43307	0.0149713	0.213132
PCSK7	2104.02	0.441136	0.181349	2.43253	0.0149937	0.213191
PIGZ	0.946405	-0.658483	0.270889	-2.43082	0.0150648	NA
DAPP1	404.726	0.672368	0.276647	2.43042	0.0150814	0.213871
FBXW4	836.585	-0.523737	0.215503	-2.4303	0.0150865	0.213871
CABIN1	3020.67	-0.276686	0.11386	-2.43006	0.0150963	0.213871
CBX7	998.71	-0.454942	0.187281	-2.4292	0.0151323	0.214121
EIF4G1	2185.5	-0.4371	0.179974	-2.42868	0.0151537	0.214155
C1orf177	4.06133	0.619307	0.255022	2.42844	0.0151639	NA
GLRX3	928.538	0.396108	0.163124	2.42826	0.0151713	0.214155
ZNF383	147.551	0.701308	0.288957	2.42703	0.015223	0.214409
B4GALT2	99.6167	0.845502	0.348379	2.42696	0.0152259	0.214409
PCTP	256.12	0.550368	0.226814	2.42651	0.0152447	0.214415
CENPQ	27.3091	1.05899	0.436602	2.42553	0.015286	0.214729
TGIF2	411.854	-0.700652	0.288915	-2.42511	0.0153037	0.214729
IGSF22	2.28094	-0.952598	0.392962	-2.42415	0.0153444	NA
IL1RN	2.00778	-0.719389	0.296918	-2.42285	0.0153992	NA
RAB35	1117.52	0.413147	0.17055	2.42245	0.0154164	0.216052
DHX35	394.659	-0.577062	0.238454	-2.42002	0.0155197	0.216722
HNRNPH3	2871.76	-0.268058	0.110769	-2.41998	0.0155215	0.216722
SUB1	3621.58	0.432405	0.178709	2.41961	0.0155372	0.216722
FRMD6	139.311	1.00982	0.417353	2.41958	0.0155384	0.216722
SERPINB1	464.72	0.735772	0.304183	2.41884	0.0155699	0.216817
NCF1	55.3735	-0.980993	0.405611	-2.41856	0.0155822	0.216817
GOT1	677.533	0.385756	0.159656	2.41617	0.0156849	0.217705
TMEM65	117.548	0.760769	0.314884	2.41603	0.0156907	0.217705
ATG3	1801.09	0.320144	0.132523	2.41576	0.0157025	0.217705
BBS5	64.5057	-0.847146	0.350754	-2.41521	0.015726	0.217705
PDCD1	756.312	0.812123	0.336306	2.41483	0.0157425	0.217705
SLC6A6	805.831	0.651258	0.26973	2.41448	0.0157577	0.217705
FSD1	273.057	-0.78168	0.323871	-2.41355	0.015798	0.217947
EIF4EBP1	398.916	0.756029	0.313287	2.41322	0.0158124	0.217947
CLCC1	299.3	-0.720356	0.298559	-2.41278	0.0158315	0.217953
RSU1	3381	0.396035	0.164179	2.41222	0.0158559	0.218017
ZFP36L2	22678.3	-0.660335	0.273792	-2.41181	0.0158734	0.218017
POLD1	2098.17	-0.441985	0.183496	-2.4087	0.0160096	0.21963
AGFG2	179.942	0.789162	0.327843	2.40714	0.0160781	0.220075
SLAMF6	1491.6	0.521456	0.216668	2.4067	0.0160972	0.220075
FAM53A	274.85	-0.941663	0.391271	-2.40668	0.0160984	0.220075
C7orf10	29.6847	-0.944465	0.392803	-2.40443	0.0161978	0.221174
TBC1D8	54.8715	-1.07758	0.448261	-2.4039	0.016221	0.221234
TSPAN9	50.8804	-1.11605	0.464425	-2.40309	0.0162574	0.221472
DHRS12	81.3524	-0.753605	0.313713	-2.40221	0.0162962	0.221742
MT2A	685.994	0.815796	0.339787	2.40091	0.0163545	0.222098
PGRMC2	381.917	0.518387	0.215925	2.40078	0.0163603	0.222098
PRDM2	1186.07	-0.479205	0.19964	-2.40035	0.0163795	0.222101
THNSL2	66.7133	-1.02546	0.42743	-2.39914	0.0164337	0.222577
FBXO45	256.365	0.677335	0.28265	2.39637	0.0165582	0.223712
PLEKHA2	215.183	-0.615434	0.256835	-2.39623	0.0165648	0.223712
ZNF454	37.0338	-1.09681	0.457765	-2.39601	0.0165748	0.223712
UBL4A	934.966	0.588245	0.245613	2.39501	0.0166198	0.224061
DERA	389.46	0.63368	0.264848	2.39262	0.0167285	0.225267
DENND4B	3820.5	-0.389242	0.163014	-2.38778	0.0169503	0.227991
POLR3K	459.711	0.522449	0.219011	2.38549	0.0170563	0.229037
MRPL15	312.89	0.569899	0.239034	2.38417	0.0171175	0.229037
RHBDD3	509.096	0.633178	0.265604	2.38392	0.0171296	0.229037
SLC2A4RG	350.027	0.703761	0.295246	2.38364	0.0171422	0.229037
ATXN1	233.47	0.756484	0.317393	2.38343	0.0171523	0.229037
EBP	1098.61	0.440183	0.184696	2.38328	0.017159	0.229037
C19orf12	242.604	0.517312	0.217073	2.38312	0.0171666	0.229037
GADD45G	261.563	1.01729	0.426943	2.38273	0.0171847	0.229037
BRD3	1052.59	-0.40833	0.171414	-2.38213	0.017213	0.229155
KARS	2840.69	0.29058	0.122043	2.38097	0.017267	0.229611
FRK	2.36671	0.638428	0.268332	2.37924	0.0173483	NA
SLC1A5	790.505	0.684417	0.287668	2.37919	0.0173505	0.230461
LIF	4.47121	0.839785	0.352993	2.37904	0.0173578	NA
TCF3	1120.78	-0.473002	0.199051	-2.37629	0.0174878	0.232021
NFKB2	1574.35	-0.62643	0.263694	-2.37559	0.0175207	0.232194
CCDC28A	294.677	0.680438	0.286524	2.37481	0.0175581	0.232427
UFM1	574.613	0.454595	0.191538	2.3734	0.0176252	0.233051
GATAD2B	390.675	-0.540272	0.22778	-2.37191	0.0176966	0.233731
MRP63	601.607	0.534902	0.225731	2.36964	0.0178052	0.234685
PPIL2	1712.2	0.422927	0.178483	2.36957	0.0178089	0.234685
RHD	5.72635	-1.07347	0.453192	-2.36869	0.0178513	NA
HEATR3	414.252	-0.642108	0.271134	-2.36823	0.0178735	0.23527
FGL2	1439.24	0.969255	0.409473	2.36708	0.0179292	0.235739
TSEN34	608.27	-0.58824	0.248626	-2.36597	0.0179831	0.236139
ANKS1A	443.409	-0.574304	0.242783	-2.3655	0.0180057	0.236139
SLC43A2	334.205	0.645042	0.272722	2.3652	0.0180202	0.236139
IRS1	118.05	-0.969591	0.410087	-2.36436	0.0180615	0.236415
CROCC	766.225	-0.571282	0.241695	-2.36365	0.0180958	0.236535
REPS1	1740.73	-0.487377	0.206224	-2.36334	0.0181111	0.236535
C1GALT1C1	213.681	0.768361	0.325393	2.36133	0.0182095	0.237556
SENP5	642.999	-0.731566	0.309969	-2.36013	0.0182686	0.237955
SLC9A3R1	5813.61	0.477356	0.202309	2.35954	0.0182975	0.237955
DECR1	683.989	0.450105	0.190765	2.35947	0.0183011	0.237955
PLEKHA6	111.679	-1.08621	0.460529	-2.35862	0.0183432	0.238238
PDHB	1589.04	0.376412	0.159624	2.35811	0.0183682	0.238298
MEGF8	306.147	-0.753906	0.319864	-2.35696	0.0184254	0.238775
PPP3CC	2862	0.351891	0.149344	2.35625	0.0184604	0.238964
PRAP1	1.80558	0.70791	0.300617	2.35486	0.0185298	NA
PLXNA1	375.604	-0.678631	0.288191	-2.3548	0.0185327	0.239635
PSMB10	2595.6	0.48334	0.205407	2.35309	0.0186181	0.240337
GZMA	72.2248	1.08495	0.461113	2.35289	0.0186281	0.240337
AREG	85.7883	-1.06544	0.453082	-2.35155	0.0186954	0.240649
SNX1	1812.73	0.370068	0.157378	2.35146	0.0186997	0.240649
UCHL5	559.65	0.443366	0.188572	2.35118	0.018714	0.240649
NRM	135.291	0.828326	0.352394	2.35057	0.0187449	0.240783
ALX3	1.33939	-0.784672	0.333843	-2.35042	0.0187523	NA
C5orf54	77.6968	-0.935272	0.398108	-2.34929	0.0188093	0.241344
ATP2B4	3999.57	0.575462	0.245011	2.34873	0.0188378	0.241446
CRCP	537.986	-0.439529	0.187292	-2.34676	0.0189376	0.242265
POLE	290.291	0.835446	0.356017	2.34665	0.0189431	0.242265
COX20	381.572	0.539647	0.230085	2.34543	0.0190051	0.242587
TBCA	243.904	0.572631	0.244157	2.34534	0.0190098	0.242587
CACUL1	531.942	-0.494298	0.210822	-2.34463	0.0190461	0.242786
AHR	454.474	0.766181	0.326936	2.34352	0.0191028	0.242985
SAMM50	1615.94	0.366861	0.156567	2.34315	0.0191218	0.242985
CERS5	641.58	0.490031	0.209138	2.34311	0.019124	0.242985
PDK3	501.212	-0.466379	0.199079	-2.34269	0.0191454	0.242993
FAM83F	1.35139	-0.7421	0.31688	-2.3419	0.019186	NA
KCNIP3	10.0561	-1.00223	0.428022	-2.34155	0.0192039	0.243472
HRNR	4.71013	0.857105	0.366136	2.34094	0.019235	NA
BLMH	702.684	0.427698	0.182707	2.34089	0.0192376	0.243635
FLVCR1	120.874	-0.741026	0.316704	-2.3398	0.0192938	0.244083
FAM73A	263.073	-0.678807	0.290259	-2.33862	0.019355	0.244587
GPHN	369.945	-0.84631	0.361945	-2.33823	0.0193755	0.244587
TMEM53	172.814	0.687016	0.293983	2.33692	0.0194432	0.244951
RNF170	133.212	0.597776	0.255803	2.33687	0.0194462	0.244951
IDH1	193.944	0.737268	0.315606	2.33604	0.0194891	0.244981
TAF12	652.419	0.42842	0.183398	2.33602	0.0194904	0.244981
INPP5K	2650.82	-0.317924	0.136183	-2.33454	0.0195677	0.245534
PRELID1	336.517	0.509247	0.218154	2.33435	0.0195776	0.245534
SFMBT2	450.3	-0.72537	0.310792	-2.33394	0.0195988	0.245534
PLXNB2	25.9861	-1.05735	0.453103	-2.33357	0.0196184	0.245534
TMEM86B	18.0892	-1.07602	0.461283	-2.33266	0.0196662	0.245869
PRDX3	1564.64	0.535502	0.229669	2.33162	0.0197205	0.246285
LMO2	57.9619	-1.03902	0.445751	-2.33094	0.0197567	0.246424
IL5	6.61468	1.05469	0.452494	2.33083	0.0197624	NA
MRPS23	491.085	0.528097	0.226619	2.33034	0.0197884	0.246424
TSPAN7	9.29637	-0.906328	0.389003	-2.32987	0.0198129	0.246424
TLK2	609.986	-0.464191	0.199239	-2.32982	0.0198159	0.246424
SYNM	46.9484	-1.04863	0.45049	-2.32775	0.0199254	0.247523
C20orf24	170.569	0.535807	0.230234	2.32722	0.0199534	0.247608
REXO2	2561.66	0.454522	0.195356	2.32664	0.0199845	0.247732
AQP8	2.45906	0.624471	0.268439	2.32631	0.020002	NA
IL17A	28.4407	1.07235	0.461205	2.32511	0.0200663	0.248482
ISM1	6.26857	1.01806	0.438234	2.3231	0.0201736	NA
TUT1	502.295	-0.546812	0.235565	-2.32128	0.0202719	0.250763
PDE4DIP	460.081	0.779433	0.335959	2.32002	0.0203397	0.251336
FAM89B	1466.39	0.547429	0.23604	2.31922	0.0203829	0.251542
PLCG1	4554.54	-0.494738	0.213396	-2.3184	0.0204276	0.251542
PSMC4	2644.9	0.311017	0.134161	2.31823	0.0204366	0.251542
CABP4	43.4488	-1.01316	0.437062	-2.31813	0.0204424	0.251542
PPP6R3	1401.29	-0.381595	0.164658	-2.3175	0.0204767	0.25163
CISD1	281.375	0.530334	0.228868	2.31721	0.0204925	0.25163
CDKN2B	19.3694	1.0741	0.464316	2.31329	0.0207068	0.253755
FHOD1	670.438	-0.580785	0.251069	-2.31325	0.0207089	0.253755
PLXDC1	2.5596	-0.74512	0.32211	-2.31325	0.020709	NA
ITM2A	5773.37	0.411574	0.17811	2.31078	0.0208449	0.254947
FIGNL2	13.104	-1.07197	0.463959	-2.31048	0.0208615	0.254947
MED20	443.172	0.470918	0.203834	2.3103	0.0208716	0.254947
NSFL1C	1450.97	0.343475	0.148739	2.30924	0.0209303	0.255398
NETO2	22.1132	1.05555	0.457248	2.30849	0.0209719	0.255639
RNASEH2B	609.866	0.548138	0.237537	2.30759	0.021022	0.255983
PERP	43.4019	1.07078	0.46437	2.30588	0.0211173	0.256631
AIDA	674.223	0.610803	0.264893	2.30585	0.0211191	0.256631
KLHL6	2382.59	-0.37535	0.162842	-2.305	0.0211666	0.256941
ZNF430	706.196	-0.572903	0.248617	-2.30436	0.0212024	0.257109
GRAP	5249.83	-0.331863	0.144064	-2.30358	0.021246	0.257371
FDFT1	2032.24	0.441057	0.191501	2.30316	0.0212701	0.257396
CSNK2A2	78.03	0.811493	0.352455	2.3024	0.0213126	0.257546
SEC22A	280.829	-0.523776	0.227551	-2.30179	0.0213468	0.257546
ZC3H6	266.738	-0.638757	0.277508	-2.30176	0.0213484	0.257546
MEX3A	91.0152	-0.868918	0.377668	-2.30074	0.0214061	0.257918
MICALCL	38.6069	-1.03578	0.450255	-2.30044	0.0214234	0.257918
SAMSN1	483.366	0.66437	0.288857	2.3	0.0214483	0.257953
HSF2	553.526	-0.560396	0.243796	-2.29862	0.0215265	0.258627
TRAPPC4	1066	0.588269	0.256094	2.29708	0.0216139	0.259243
HELZ	2060	-0.393345	0.171247	-2.29694	0.0216221	0.259243
CELSR2	599.661	-0.600952	0.261782	-2.29563	0.0216973	0.259821
RPA2	1103.1	-0.39676	0.172856	-2.29532	0.0217146	0.259821
HIST1H2AL	12.2295	1.05735	0.460749	2.29485	0.0217416	0.259878
FBXO40	99.0199	-0.789287	0.344033	-2.29422	0.0217779	0.260046
MYL12B	5930.89	0.348239	0.151893	2.29266	0.0218675	0.260702
UQCR10	1093.87	0.439993	0.191933	2.29243	0.0218808	0.260702
FAM53C	1377.11	-0.525995	0.229481	-2.2921	0.0218997	0.260702
PHEX	3.94785	-0.966873	0.42204	-2.29095	0.0219662	NA
DCUN1D5	335.854	0.483654	0.21129	2.28905	0.0220765	0.262188
SLC35D2	648.755	0.413422	0.180629	2.28879	0.0220917	0.262188
PLCB3	152.333	0.745224	0.325598	2.28879	0.0220917	0.262188
AHNAK	1774.55	0.54086	0.236408	2.28783	0.0221474	0.262386
LIMD1	437.056	-0.709418	0.310097	-2.28773	0.0221533	0.262386
RHOBTB3	113.91	-1.05189	0.460011	-2.28667	0.0222151	0.262852
ARMCX3	559.198	-0.547237	0.23939	-2.28596	0.0222565	0.263077
ADCK3	1514.77	-0.262304	0.114765	-2.28557	0.0222795	0.263082
ANKS3	456.009	-0.684542	0.299578	-2.28502	0.0223116	0.263196
NKD1	163.145	-0.760384	0.332942	-2.28383	0.0223815	0.263518
RHNO1	486.101	0.567497	0.248497	2.28372	0.0223882	0.263518
HDDC2	567.477	0.507621	0.222309	2.28341	0.0224065	0.263518
MOK	36.4452	0.974095	0.426743	2.28263	0.0224524	0.263669
C22orf28	1306.12	0.478401	0.209602	2.28242	0.0224644	0.263669
MAP3K5	1635.59	0.532032	0.233197	2.28147	0.0225206	0.264064
CPT2	156.672	0.814679	0.357453	2.27912	0.0226596	0.265003
METTL21D	207.057	-0.665065	0.291807	-2.27912	0.0226597	0.265003
MVD	548.31	0.553296	0.242798	2.27883	0.0226772	0.265003
CERK	2037.22	0.478565	0.210069	2.27814	0.0227185	0.265003
NUCB2	2033.46	0.561789	0.24661	2.27804	0.022724	0.265003
NDUFB7	998.679	0.575824	0.252795	2.27783	0.0227365	0.265003
ARF5	2393.38	0.412009	0.18105	2.27566	0.0228662	0.265787
TIMMDC1	522.05	0.379883	0.16694	2.27557	0.0228716	0.265787
MRPL9	901.678	0.416842	0.183182	2.27557	0.022872	0.265787
TMEM60	233.763	0.618912	0.272147	2.27419	0.0229548	0.265886
BRF2	332.006	-0.582751	0.256293	-2.27377	0.0229801	0.265886
LRRC57	199.004	0.658246	0.289544	2.27339	0.0230027	0.265886
PHLDA3	98.7174	0.998464	0.439223	2.27325	0.0230111	0.265886
TUBB	3362.07	0.451992	0.198846	2.27308	0.0230217	0.265886
SLC29A2	104.42	-0.945747	0.416101	-2.27288	0.0230336	0.265886
SPAST	447.514	0.501848	0.220808	2.27278	0.0230395	0.265886
VPS29	1067.1	0.405237	0.178375	2.27183	0.0230967	0.266158
ALOX5AP	265.298	1.00252	0.44139	2.27128	0.02313	0.266158
CRTAM	49.2334	-1.04397	0.459645	-2.27126	0.0231313	0.266158
RPS6KA4	521.921	0.443183	0.195229	2.27006	0.0232037	0.266728
CYP3A7	8.49255	-1.05101	0.463142	-2.26931	0.0232496	NA
SEPT11	752.423	0.624892	0.275685	2.26669	0.0234093	0.268611
ARF3	912.544	0.392005	0.172955	2.26651	0.02342	0.268611
BRCA2	45.6632	0.982209	0.433408	2.26625	0.0234363	0.268611
PHF11	1171.46	0.340234	0.150205	2.26513	0.0235045	0.268708
RAC2	20505.4	0.344548	0.152117	2.26502	0.0235113	0.268708
TMEM66	8624.87	-0.588989	0.26013	-2.26421	0.0235615	0.268708
GPI	7504.14	0.240264	0.106132	2.26383	0.0235844	0.268708
DNAJB2	1153.87	-0.495837	0.219039	-2.2637	0.0235926	0.268708
GALNT6	413.791	-0.803381	0.354907	-2.26364	0.0235966	0.268708
EP300	2989.31	-0.450577	0.199068	-2.26343	0.023609	0.268708
FAM118A	1813.27	-0.516213	0.228121	-2.26289	0.0236425	0.268708
TNFRSF18	673.51	1.00225	0.442934	2.26274	0.0236515	0.268708
C9orf116	7.56458	-1.02229	0.451845	-2.26248	0.0236681	NA
COL4A4	7.26291	-0.947383	0.418739	-2.26247	0.0236686	NA
SPC25	40.1265	1.04119	0.460437	2.26131	0.0237403	0.268905
ASPM	44.8534	1.00523	0.444637	2.26079	0.0237723	0.268905
UGP2	1089.49	0.405455	0.179343	2.26078	0.023773	0.268905
P4HA3	26.6633	-1.04599	0.462671	-2.26077	0.0237736	0.268905
RFPL2	1.48164	0.627525	0.277574	2.26075	0.0237749	NA
PHTF1	526.016	0.52521	0.232346	2.26046	0.0237926	0.268905
KCTD17	260.067	0.515954	0.228275	2.26023	0.0238067	0.268905
CD82	1082.14	0.62619	0.277226	2.25877	0.0238975	0.269671
COMMD4	702.627	0.581812	0.257642	2.25822	0.0239322	0.269802
LGALS8	581.78	0.500476	0.221846	2.25596	0.0240731	0.270791
FKBP1A	2779.82	0.386415	0.171301	2.25577	0.0240853	0.270791
CELF1	3139.09	-0.469815	0.208307	-2.2554	0.0241084	0.270791
CRLF3	3936.31	-0.577382	0.256007	-2.25533	0.0241125	0.270791
GSTM3	28.1973	-1.04588	0.463836	-2.25485	0.024143	0.270874
PSAT1	97.7184	1.01006	0.448208	2.25356	0.0242238	0.271356
ZNF667	47.8288	-0.991251	0.439897	-2.25337	0.0242357	0.271356
CERS6	778.483	-0.625847	0.277787	-2.25297	0.024261	0.271356
BICD1	114.32	-0.875913	0.388869	-2.25246	0.0242931	0.271356
TAGLN2	7960.76	0.381502	0.169407	2.25199	0.0243231	0.271356
PIN1	791.308	0.510231	0.226572	2.25195	0.0243251	0.271356
ZNF217	557.832	0.5347	0.237478	2.25158	0.0243489	0.271363
TALDO1	3742.68	0.275332	0.122316	2.251	0.0243857	0.271514
C10orf54	10305.8	0.306373	0.136218	2.24914	0.0245034	0.272526
ECH1	1911.24	0.374561	0.166591	2.24839	0.0245512	0.272526
RRP8	249.113	-0.665995	0.296247	-2.24811	0.0245692	0.272526
ZSWIM3	34.7346	1.0244	0.455673	2.2481	0.0245697	0.272526
ACVR1C	63.7047	-0.980634	0.436447	-2.24686	0.0246492	0.273148
PSMC2	1344.9	0.40949	0.182287	2.24641	0.0246778	0.273207
MRPS15	1025.76	0.448163	0.199578	2.24555	0.0247327	0.273556
TNKS	785.841	-0.474338	0.211377	-2.24404	0.0248301	0.274374
PLSCR3	2322.22	0.369284	0.164607	2.24344	0.0248687	0.274493
CYB5B	632.939	0.465587	0.20756	2.24314	0.0248878	0.274493
VPS25	543.589	0.509256	0.227092	2.2425	0.0249288	0.274686
SLX4	89.4024	-1.00412	0.448042	-2.24112	0.025018	0.27541
KIAA0141	1721.89	0.339528	0.151566	2.24014	0.0250819	0.275853
STXBP1	44.5796	-1.00889	0.450522	-2.23939	0.0251308	0.276132
JOSD1	692.696	-0.479002	0.213996	-2.23836	0.0251973	0.276133
GPR141	22.7989	-1.00193	0.447659	-2.23816	0.0252105	0.276133
CPT1B	175.633	0.84541	0.377761	2.23795	0.0252245	0.276133
TERF1	736.298	0.344142	0.153777	2.23793	0.0252253	0.276133
GIN1	117.498	0.644464	0.288129	2.23672	0.0253046	0.276743
RALGDS	5005.35	0.405615	0.181387	2.23618	0.0253398	0.276868
SNRPD3	1253.73	0.385741	0.172585	2.23508	0.0254122	0.27732
ELK4	228.671	-0.546097	0.244357	-2.23483	0.0254285	0.27732
ADRB1	15.8264	1.03111	0.461485	2.23434	0.0254609	0.277395
SCP2	1055.08	0.410555	0.183775	2.234	0.0254828	0.277395
CD244	77.0286	-0.968697	0.433762	-2.23324	0.0255329	0.277682
C16orf54	1420.38	0.556599	0.249368	2.23204	0.0256125	0.278289
ARL8A	79.0369	0.663184	0.297356	2.23027	0.0257297	0.278881
SPATA2	440.522	-0.714516	0.320398	-2.23009	0.0257416	0.278881
BLOC1S1	1124.51	0.544685	0.244303	2.22955	0.0257773	0.278881
MAPK11	300.13	0.81373	0.364994	2.22943	0.0257851	0.278881
PYGM	70.8673	-1.01131	0.453622	-2.22942	0.0257861	0.278881
CRY2	893.384	-0.520454	0.233489	-2.22903	0.0258117	0.2789
TIPIN	66.0059	0.686201	0.307901	2.22864	0.0258379	0.278925
PSMA4	1412.63	0.409828	0.183923	2.22826	0.0258629	0.278938
CMTM8	5.86436	-0.91101	0.408933	-2.22777	0.0258956	NA
NUSAP1	130.635	0.924113	0.414867	2.22749	0.0259145	0.279237
ABI2	332.929	-0.656836	0.295116	-2.22568	0.0260353	0.280092
FBLN2	14.0245	-1.03156	0.463506	-2.22556	0.0260437	0.280092
GSTCD	12.2366	-1.02463	0.460461	-2.22523	0.0260657	0.280092
MBD3	781.185	-0.500421	0.22503	-2.2238	0.0261622	0.280549
IFITM2	91.1639	0.778387	0.350046	2.22367	0.0261704	0.280549
SLC23A2	630.531	-0.641402	0.288461	-2.22353	0.0261801	0.280549
ZNF41	87.7776	-0.935876	0.421034	-2.2228	0.0262291	0.280783
C20orf194	53.7031	-1.02389	0.460828	-2.22184	0.026294	0.280783
KANSL1	2116.94	-0.442072	0.198967	-2.22183	0.0262945	0.280783
CELSR1	35.5792	-0.824646	0.371164	-2.22178	0.0262979	0.280783
SH2D4B	6.58407	-0.97035	0.437273	-2.21909	0.0264804	NA
CD58	690.35	0.73975	0.33339	2.21887	0.0264954	0.282516
MLX	1867.44	0.343631	0.154881	2.21868	0.0265085	0.282516
EFCAB12	51.2573	-0.860492	0.387967	-2.21795	0.0265583	0.282789
LMNB1	422.856	0.662709	0.298978	2.21658	0.026652	0.28332
MSL2	415.704	-0.554762	0.250286	-2.21651	0.0266565	0.28332
PARVG	1062.41	0.452384	0.204193	2.21547	0.0267275	0.283816
APH1A	658.899	-0.510711	0.230621	-2.21451	0.0267939	0.284263
LAMTOR2	835.327	0.503324	0.227355	2.21382	0.0268413	0.284508
IPCEF1	2437.4	-0.47978	0.216797	-2.21304	0.0268948	0.284818
JUN	45405.2	-0.695758	0.314636	-2.21131	0.0270141	0.285822
CD38	858.461	0.648263	0.293294	2.21028	0.0270855	0.286171
EMC8	596.522	0.454457	0.205624	2.21013	0.027096	0.286171
KIF14	25.0736	1.01829	0.460882	2.20944	0.0271442	0.286238
PTP4A2	5356.11	0.294647	0.133365	2.20934	0.0271513	0.286238
VSIG8	13.7304	1.02494	0.46407	2.20859	0.0272034	0.286529
OAS1	802.059	0.956458	0.433202	2.20788	0.0272528	0.286672
ST7	81.3043	-0.984966	0.446152	-2.20769	0.0272659	0.286672
UBN1	1482.03	-0.395315	0.179105	-2.20717	0.027302	0.286793
TRIM52	793.979	-0.40961	0.185613	-2.2068	0.0273282	0.286812
GLYCTK	390.739	0.557807	0.253004	2.20473	0.0274729	0.288072
MYOM1	102.729	-1.02244	0.464048	-2.20331	0.027573	0.288604
TMEM9B	996.628	0.411205	0.186631	2.20331	0.027573	0.288604
EXT1	252.199	-0.717006	0.325507	-2.20274	0.0276133	0.288767
TMEM187	147.233	0.845044	0.383725	2.20221	0.0276503	0.288896
NUF2	66.984	0.982603	0.44635	2.20142	0.0277064	0.289015
SLC16A10	109.083	-1.01539	0.461317	-2.20107	0.0277311	0.289015
DEPDC1	16.1525	0.988003	0.448917	2.20086	0.0277461	0.289015
IL10	140.944	0.979509	0.445143	2.20044	0.0277759	0.289015
NDUFB5	664.057	0.488678	0.222096	2.20031	0.0277852	0.289015
CD200	204.588	0.832911	0.378851	2.19852	0.0279123	0.290063
STX7	447.376	0.528456	0.240405	2.19819	0.0279355	0.290063
DNPH1	52.288	-1.00253	0.456281	-2.19718	0.0280077	0.290555
ALG13	414.367	-0.476001	0.216691	-2.19668	0.0280433	0.290667
FLOT1	2409.09	0.418368	0.190513	2.19601	0.0280911	0.290905
FUS	3690.89	-0.520682	0.237178	-2.19532	0.0281405	0.290955
PHF6	438.78	-0.507961	0.231396	-2.19521	0.0281488	0.290955
DDX6	1380.43	-0.527683	0.240413	-2.1949	0.0281706	0.290955
THEM4	100.184	0.94963	0.43276	2.19436	0.0282099	0.291104
PQLC3	755.053	0.411225	0.18749	2.19331	0.0282849	0.291621
ARRB1	272.213	-0.59002	0.269107	-2.19251	0.0283425	0.291796
GDI2	3837.87	0.37701	0.171963	2.19239	0.0283517	0.291796
AMN	102.545	0.577497	0.263679	2.19015	0.0285132	0.292647
FAM118B	395.69	0.514769	0.23505	2.19004	0.0285216	0.292647
FRY	124.692	-1.01483	0.463432	-2.18983	0.0285369	0.292647
FAM98C	1137.59	0.49047	0.224041	2.1892	0.0285823	0.292647
GPC1	164.871	1.01399	0.463182	2.18917	0.0285841	0.292647
CRISPLD2	48.5524	0.997972	0.455868	2.18917	0.0285845	0.292647
CLTA	894.713	0.439932	0.201049	2.18819	0.0286559	0.292972
CCDC124	767.586	0.583627	0.266735	2.18805	0.0286663	0.292972
RPS5	12427.7	-0.445548	0.203666	-2.18764	0.0286955	0.293015
IRAK2	1289.28	-0.533193	0.243805	-2.18696	0.0287452	0.293259
CNOT6L	990.085	-0.436031	0.199408	-2.18663	0.0287696	0.293259
FSCN1	71.753	0.984743	0.450488	2.18595	0.0288196	0.293352
SEPN1	177.207	-0.878529	0.401922	-2.18582	0.0288288	0.293352
DPM1	679.804	-0.403541	0.184832	-2.18329	0.0290145	0.294629
TSSC4	1263.38	0.494283	0.226429	2.18295	0.0290394	0.294629
R3HDM2	1189.15	-0.332109	0.152141	-2.1829	0.0290429	0.294629
RNF167	1264.51	0.37694	0.172767	2.18178	0.0291255	0.294629
CDCA8	82.0176	0.929623	0.426106	2.18167	0.0291336	0.294629
NOXA1	663.732	-0.736964	0.337805	-2.18163	0.0291372	0.294629
KLHL11	116.72	-0.947104	0.434134	-2.1816	0.0291394	0.294629
RORA	1736.73	0.477927	0.219095	2.18138	0.0291557	0.294629
FOXM1	71.2364	0.976557	0.447918	2.18022	0.0292415	0.295008
ATP5J	1614.54	0.414691	0.190209	2.18019	0.0292437	0.295008
NEK3	207.482	0.595844	0.273354	2.17975	0.0292761	0.295081
CLECL1	41.1845	0.99278	0.455552	2.17929	0.0293102	0.295171
ACVR2A	80.9638	-0.852739	0.391611	-2.17752	0.0294421	0.295362
FUCA1	377.673	0.682194	0.313357	2.17705	0.0294767	0.295362
HDAC4	887.586	-0.480203	0.220591	-2.17689	0.0294886	0.295362
CAMSAP1	307.118	0.673061	0.309204	2.17675	0.029499	0.295362
CDAN1	1228.36	-0.421304	0.193552	-2.1767	0.0295028	0.295362
G6PD	1476.24	0.370927	0.17041	2.17667	0.0295049	0.295362
PTGDS	22.149	0.866112	0.397909	2.17666	0.029506	0.295362
TOMM5	362.456	0.48307	0.222074	2.17526	0.0296106	0.295847
KLHL36	1021.67	-0.421925	0.193994	-2.17494	0.0296343	0.295847
RNMTL1	535.103	-0.545612	0.250882	-2.17477	0.0296472	0.295847
CASP7	197.233	0.652558	0.300073	2.17466	0.0296554	0.295847
ARHGAP9	6046.52	-0.431423	0.1985	-2.17342	0.0297487	0.296524
IL7	208.568	0.813745	0.374636	2.1721	0.0298484	0.297115
RIT1	537.915	0.493152	0.227054	2.17196	0.0298587	0.297115
CRIP2	256.642	0.810468	0.373239	2.17144	0.0298976	0.297248
AGPAT9	174.751	-0.933609	0.430274	-2.1698	0.030022	0.298136
VGLL4	1068.35	-0.460091	0.212067	-2.16956	0.0300401	0.298136
UBE2D4	661.267	0.536963	0.24755	2.16911	0.0300746	0.298136
TMEM185B	322.851	-0.608859	0.280729	-2.16885	0.030094	0.298136
SEC11A	1325.28	0.361843	0.166895	2.16808	0.0301524	0.298136
MDH1	2354.54	0.349447	0.161226	2.16744	0.030201	0.298136
UQCRC1	6613.69	0.254574	0.117483	2.16691	0.0302421	0.298136
RBM15B	861.322	-0.533584	0.246264	-2.16671	0.0302567	0.298136
KLF9	330.233	-0.723655	0.333994	-2.16667	0.03026	0.298136
WBP5	3.75486	-0.910907	0.420512	-2.16619	0.030297	NA
UCK1	492.485	-0.476721	0.220092	-2.166	0.0303108	0.298136
MYL6	9831.01	0.44004	0.203183	2.16573	0.0303319	0.298136
MAP4	190.465	0.578196	0.266986	2.16564	0.0303389	0.298136
PPIE	1355.27	0.417151	0.192638	2.16546	0.0303523	0.298136
TIMM8A	56.9774	0.812946	0.375505	2.16494	0.0303923	0.298136
MLL5	7197.46	-0.339258	0.156716	-2.16479	0.030404	0.298136
PLEKHA1	1097.05	-0.573953	0.265149	-2.16465	0.0304146	0.298136
RALA	903.93	0.280928	0.129784	2.16458	0.03042	0.298136
DOC2B	3.37352	-0.798352	0.368938	-2.16392	0.0304703	NA
CDH6	29.5622	-0.762983	0.352698	-2.16327	0.0305202	0.298778
CPM	34.8807	0.989871	0.457672	2.16284	0.0305535	0.298778
PDLIM1	641.323	0.869914	0.40223	2.16273	0.030562	0.298778
ANAPC15	463.624	0.503154	0.232747	2.1618	0.0306332	0.299224
SGMS2	21.6829	0.960385	0.444321	2.16147	0.0306591	0.299227
FEM1B	460.437	-0.538741	0.249342	-2.16065	0.0307223	0.299568
RAB8B	741.008	0.630823	0.292	2.16035	0.0307453	0.299568
GNB2	1646.51	0.469904	0.217694	2.15855	0.0308851	0.30068
MAP4K3	109.379	-0.830721	0.38494	-2.15805	0.0309237	0.300805
ZDHHC12	700.028	0.422811	0.195966	2.15757	0.0309614	0.300922
NIPSNAP3A	214.258	0.662088	0.306934	2.1571	0.0309978	0.301026
DCTD	741.568	0.381754	0.177087	2.15574	0.0311041	0.301806
ACTRT3	59.7651	-0.978607	0.454055	-2.15526	0.0311413	0.301806
ZEB1	1491.58	-0.461366	0.214084	-2.15507	0.0311565	0.301806
TNFRSF11A	17.2284	0.984668	0.457053	2.15438	0.0312102	0.301806
BDH1	983.406	0.487858	0.226452	2.15435	0.0312128	0.301806
OAS2	1961.91	0.894926	0.415488	2.15391	0.0312469	0.301806
LCORL	262.008	-0.528944	0.245598	-2.15369	0.0312642	0.301806
BTLA	336.582	0.706493	0.328077	2.15344	0.0312844	0.301806
SYNJ2	44.8685	0.966896	0.449107	2.15293	0.0313243	0.301941
EPB41L2	106.621	-0.802171	0.372816	-2.15165	0.0314247	0.30266
DHX34	247.386	0.623874	0.290009	2.15122	0.0314585	0.302737
LCP1	17031.9	0.575717	0.267788	2.1499	0.0315633	0.303496
TMEM223	185.369	0.735223	0.342179	2.14865	0.0316619	0.304193
GBP3	383.746	0.595355	0.277203	2.14772	0.0317357	0.304652
ZNF230	110.454	-0.652179	0.303894	-2.14608	0.0318668	0.305437
EIF3I	1725.04	0.328652	0.153147	2.146	0.0318733	0.305437
PRDM11	10.2068	-0.996125	0.464239	-2.14571	0.0318958	0.305437
ICA1	96.5501	0.991912	0.462371	2.14527	0.031931	0.305492
PRSS53	490.619	-0.516685	0.240885	-2.14494	0.0319573	0.305492
FAM102B	113.927	-0.693689	0.323449	-2.14466	0.0319798	0.305492
PDE7A	995.679	-0.497565	0.232093	-2.14382	0.0320476	0.305642
TUBGCP4	550.102	0.57395	0.267724	2.14381	0.0320478	0.305642
DYNLRB1	2705.91	0.405628	0.189245	2.1434	0.0320813	0.305713
FCF1	214.712	-0.497576	0.232184	-2.14303	0.0321109	0.305746
COX16	174.503	0.558539	0.260683	2.1426	0.0321455	0.305826
KDM2A	1619.42	-0.423118	0.197519	-2.14217	0.03218	0.305906
C1orf85	1039.52	0.416156	0.194469	2.13996	0.0323579	0.307298
VDAC1	1075.07	0.489656	0.228868	2.13947	0.0323975	0.307298
MYLIP	2364.61	-0.79272	0.370592	-2.13907	0.0324303	0.307298
SPRY1	27.4439	-0.942303	0.440523	-2.13905	0.0324314	0.307298
GEMIN2	228.509	0.478626	0.223836	2.13829	0.0324929	0.307335
NCF2	159.938	0.908078	0.424697	2.13818	0.0325022	0.307335
ARID3C	19.3321	0.933547	0.436638	2.13803	0.0325141	0.307335
HINT2	568.405	0.575421	0.269199	2.13753	0.0325551	0.307474
ZCRB1	547.431	0.425975	0.199316	2.13719	0.0325826	0.307485
CHSY1	296.517	0.704555	0.329772	2.13649	0.0326395	0.307774
ZNF691	152.166	-0.750854	0.351517	-2.13603	0.0326766	0.307876
PSMB3	2147.48	0.431655	0.202125	2.13558	0.0327133	0.307973
FXYD5	6562.5	0.365881	0.171355	2.13523	0.0327426	0.308001
SHKBP1	3520.48	0.352842	0.165397	2.1333	0.0329003	0.308777
EMP3	5206.28	0.429809	0.201483	2.13322	0.0329064	0.308777
BEX4	631.859	-0.497953	0.233457	-2.13296	0.0329283	0.308777
MST1	104.922	0.842295	0.395053	2.13211	0.0329979	0.308777
PSMD8	2089.13	0.395407	0.185457	2.13207	0.0330013	0.308777
LCMT1	503.986	0.45023	0.211173	2.13204	0.0330036	0.308777
NMRK1	309.641	0.782585	0.367072	2.13197	0.0330097	0.308777
MLKL	535.601	-0.642008	0.30132	-2.13065	0.033118	0.309542
LY9	762.623	-0.573423	0.269262	-2.12961	0.033204	0.310024
ZCCHC3	335.699	-0.566296	0.265944	-2.12938	0.0332225	0.310024
LMBR1L	3914.6	0.224441	0.10546	2.12821	0.03332	0.310685
ZNF827	389.812	-0.721581	0.339141	-2.12767	0.0333645	0.310772
C5orf30	234.588	0.473995	0.222799	2.12745	0.0333824	0.310772
SLC22A4	0.28198	-0.27018	0.127081	-2.12605	0.0334992	NA
SH3BGRL3	24824.9	0.359135	0.169072	2.12416	0.0336569	0.313078
PNRC1	7142.72	-0.478664	0.225445	-2.12319	0.0337377	0.313581
RBMS2	73.4687	-0.973801	0.458824	-2.12239	0.0338054	0.313629
MPPED2	12.7394	-0.953991	0.449497	-2.12235	0.033808	0.313629
DLG4	50.119	-0.925313	0.436021	-2.12217	0.0338232	0.313629
ARHGDIB	37224.2	0.426841	0.201322	2.12019	0.03399	0.314926
PKIA	172.282	0.757376	0.357431	2.11894	0.0340952	0.315603
OLFM2	20.0394	0.955348	0.450915	2.11869	0.034117	0.315603
SLC29A4	69.7764	0.740304	0.349526	2.11802	0.0341733	0.315873
DENND2C	13.3303	-0.849622	0.40132	-2.11707	0.0342539	0.316369
PCDHGB5	50.6262	-0.965611	0.456286	-2.11624	0.0343243	0.316594
N6AMT1	91.7275	-0.703745	0.33256	-2.11615	0.0343324	0.316594
CHMP2A	1542.69	0.453259	0.214301	2.11505	0.0344255	0.316958
CARD6	143.287	0.876418	0.414544	2.11417	0.0345005	0.316958
TFEB	393.235	0.684642	0.323837	2.11416	0.0345019	0.316958
ESRP2	106.058	-0.868625	0.410868	-2.11412	0.034505	0.316958
SPTBN1	3274.4	-0.502539	0.237735	-2.11386	0.0345271	0.316958
MDH2	2748.68	0.262863	0.124357	2.11378	0.0345344	0.316958
EEPD1	123.244	0.974708	0.461353	2.11272	0.0346252	0.317542
PODN	3.26968	0.607943	0.287813	2.11228	0.0346622	NA
ZBTB8A	17.993	0.980659	0.464284	2.1122	0.0346695	0.317699
ACSF2	384.495	0.521923	0.247282	2.11064	0.0348032	0.318305
RARG	224.507	0.811177	0.384379	2.11036	0.0348277	0.318305
KRAS	851.839	-0.470912	0.223147	-2.11032	0.034831	0.318305
MCTP1	53.6806	-0.94409	0.447468	-2.10985	0.0348714	0.318305
AZI1	352.926	-0.623823	0.295677	-2.10981	0.0348747	0.318305
MIS12	605.176	-0.841982	0.399145	-2.10947	0.0349045	0.318305
ATG9A	1899.28	-0.419525	0.198901	-2.10922	0.034926	0.318305
SLC6A8	193.58	-0.589244	0.279433	-2.10871	0.0349696	0.318425
KPNA4	649.5	-0.434055	0.205877	-2.10833	0.0350027	0.318425
DENR	870.72	0.381981	0.181195	2.10812	0.0350208	0.318425
WSCD1	45.9977	-0.925781	0.439247	-2.10765	0.035061	0.318543
ZNF417	537.51	-0.633193	0.300482	-2.10725	0.0350955	0.318609
POLR2G	910.681	0.38995	0.185122	2.10644	0.0351657	0.318927
RLIM	856.022	-0.654052	0.310564	-2.10602	0.035203	0.318927
C1orf109	201.243	-0.549688	0.261022	-2.10591	0.0352123	0.318927
C16orf72	851.842	-0.467832	0.222384	-2.10371	0.0354038	0.320214
SLC22A23	1055.5	-0.531204	0.252516	-2.10365	0.0354091	0.320214
EDN3	6.00392	0.642957	0.305759	2.10282	0.0354812	NA
MCM5	589.686	0.579683	0.275776	2.10201	0.0355526	0.320876
ICAM3	3116.44	0.374877	0.178391	2.10144	0.0356025	0.320876
COL5A3	77.0895	0.971275	0.462256	2.10116	0.0356266	0.320876
ZNF215	422.373	-0.619889	0.295023	-2.10115	0.0356278	0.320876
DHCR24	44.2741	0.975591	0.464322	2.10111	0.0356315	0.320876
ABCB6	115.119	-0.895982	0.426468	-2.10093	0.0356468	0.320876
SELT	1919.98	0.43184	0.205623	2.10015	0.0357157	0.321094
ZNF253	71.5922	0.768944	0.36623	2.09962	0.0357622	0.321094
DTX3L	407.234	0.637556	0.303668	2.09952	0.0357711	0.321094
TXN2	1194.79	0.314628	0.149874	2.09928	0.0357925	0.321094
GPR15	72.7264	0.966744	0.460584	2.09896	0.0358209	0.321094
NDUFB1	737.388	0.482581	0.229977	2.09839	0.0358707	0.321094
HAUS3	199.388	0.766011	0.36524	2.09728	0.0359688	0.321094
IDH2	3316.35	0.371322	0.177051	2.09726	0.0359707	0.321094
SUDS3	840.782	0.413109	0.197004	2.09696	0.0359972	0.321094
ADRB2	149.074	-0.972163	0.463629	-2.09686	0.0360064	0.321094
KIAA2018	375.618	-0.493717	0.235476	-2.09668	0.0360222	0.321094
KLHL28	700.696	-0.595255	0.283906	-2.09667	0.0360232	0.321094
CARD16	713.893	0.501148	0.239027	2.09661	0.0360277	0.321094
NUFIP2	1103.84	-0.510998	0.243861	-2.09545	0.036131	0.321605
DNAJB13	43.6768	-0.897244	0.428207	-2.09535	0.03614	0.321605
CD151	1226.14	0.517104	0.246929	2.09414	0.0362476	0.322317
SLC2A3	8614.5	-0.731854	0.3496	-2.0934	0.0363131	0.322371
ZNF551	139.847	-0.822099	0.392732	-2.09328	0.036324	0.322371
DAXX	1973.7	0.435072	0.207856	2.09314	0.0363363	0.322371
LYSMD3	250.417	-0.679013	0.324467	-2.09271	0.0363754	0.322371
MRPL28	1028.74	0.459739	0.219705	2.09253	0.0363914	0.322371
BRPF3	376.422	-0.705832	0.337432	-2.09177	0.0364587	0.322723
ARHGEF12	142.767	-0.867563	0.414835	-2.09134	0.0364973	0.322821
CGA	561.054	0.966033	0.462121	2.09043	0.0365788	0.323193
SKA3	20.1138	0.941077	0.450221	2.09026	0.0365947	0.323193
CNR2	10.9951	-0.802517	0.383994	-2.08992	0.0366251	0.323218
ARID1A	2981.39	-0.460044	0.220197	-2.08924	0.0366862	0.323341
DLST	451.255	-0.396871	0.189968	-2.08915	0.0366943	0.323341
GGA2	863.776	-0.417097	0.199695	-2.08867	0.0367377	0.32348
COPE	5059.76	0.364977	0.174794	2.08804	0.0367941	0.323733
DDX17	4246.52	-0.499392	0.239204	-2.08772	0.0368228	0.323742
ACOX1	451.141	0.511871	0.245241	2.08722	0.0368683	0.323772
CSTF3	183.565	0.464162	0.222433	2.08675	0.0369105	0.323772
TREX2	318.361	-0.566756	0.271612	-2.08664	0.0369207	0.323772
RBBP7	1949.87	0.290837	0.139399	2.08637	0.0369455	0.323772
R3HDM4	4539.39	0.312854	0.149967	2.08616	0.0369646	0.323772
DAPK2	236.159	0.966205	0.463238	2.08576	0.0370003	0.323843
DAAM1	535.453	0.492381	0.236117	2.08533	0.0370395	0.323943
LDLRAD3	36.335	0.934053	0.448069	2.08462	0.0371042	0.324267
RNF216	2480.97	-0.321726	0.15436	-2.08425	0.0371371	0.324312
ZXDC	1631.74	-0.396357	0.190375	-2.08198	0.0373442	0.325844
ZBED6	102.362	-0.853704	0.410139	-2.0815	0.0373883	0.325844
SNPH	83.1956	-0.962799	0.46257	-2.08141	0.037396	0.325844
ZFYVE9	342.448	-0.643743	0.309482	-2.08006	0.0375198	0.326416
DLGAP4	1174.01	0.28711	0.138041	2.07989	0.0375357	0.326416
TCAP	181.49	-0.733125	0.352501	-2.07978	0.0375454	0.326416
TTC23L	67.7658	-0.831116	0.399867	-2.07848	0.0376649	0.327212
RARB	4.49553	0.910346	0.438031	2.07827	0.0376847	NA
DUSP4	496.367	0.65908	0.31721	2.07774	0.0377331	0.327561
PARP3	446.164	0.609452	0.293367	2.07744	0.0377612	0.327563
RREB1	421.327	-0.610327	0.293834	-2.07711	0.037791	0.327578
MN1	2.18326	-0.595328	0.286639	-2.07693	0.0378083	NA
WASF3	20.8873	-0.954523	0.459992	-2.07508	0.0379787	0.328711
CHST2	281.273	-0.681623	0.328516	-2.07486	0.0379999	0.328711
PSD	37.0084	-0.946392	0.456144	-2.07477	0.0380081	0.328711
TMEM14C	970.118	0.436194	0.210278	2.07437	0.0380449	0.328711
TMEM117	45.6686	-0.88961	0.428932	-2.07401	0.0380782	0.328711
ABCG1	1057.6	-0.464595	0.224022	-2.07388	0.0380903	0.328711
PSMA3	1394.03	0.343601	0.165852	2.07173	0.0382906	0.330145
SLCO3A1	1457.83	0.418781	0.202164	2.07149	0.0383128	0.330145
SSH2	1907.66	-0.627332	0.302997	-2.07042	0.0384127	0.33062
SAMD9L	426.53	0.601667	0.290619	2.0703	0.0384245	0.33062
RAB4A	570.798	0.422948	0.204339	2.06984	0.0384676	0.330748
SNRPD1	76.2605	0.57672	0.278724	2.06915	0.0385324	0.331062
GPA33	7.78094	-0.695523	0.336152	-2.06907	0.0385393	NA
NMNAT3	205.371	-0.615355	0.297503	-2.0684	0.0386021	0.331328
DCN	2.23828	0.518238	0.250563	2.0683	0.0386121	NA
PHF3	1613.87	-0.435525	0.21058	-2.06821	0.03862	0.331328
SDF4	2984.28	0.315486	0.152639	2.06688	0.0387453	0.331796
CCDC90B	611.326	0.306399	0.148261	2.06661	0.0387706	0.331796
GNPTAB	365.638	-0.641377	0.310389	-2.06637	0.0387938	0.331796
RGS19	2650.99	0.344925	0.166933	2.06625	0.0388047	0.331796
FBXW8	736.118	-0.562919	0.272451	-2.06613	0.0388163	0.331796
RUFY1	834.43	0.441911	0.21406	2.06443	0.0389771	0.332927
ADAM15	1248.7	0.445513	0.215893	2.06358	0.0390571	0.333219
KIF1C	303.569	0.569421	0.275953	2.06347	0.0390683	0.333219
UBAC2	2520.64	-0.315548	0.15296	-2.06294	0.039118	0.333388
GZF1	258.734	-0.72536	0.351662	-2.06266	0.039145	0.333388
TMEM14A	389.97	0.521784	0.253261	2.06026	0.0393737	0.334756
ANKRD23	504.664	-0.610775	0.296464	-2.0602	0.0393792	0.334756
ZNF654	234.618	-0.606886	0.294615	-2.05993	0.0394056	0.334756
NUDT3	24.2042	0.712288	0.345809	2.05977	0.0394201	0.334756
SELL	20963.4	0.423266	0.205664	2.05804	0.0395862	0.335772
SCMH1	346.968	-0.776583	0.377501	-2.05717	0.0396702	0.335772
PACSIN3	24.4693	-0.955043	0.464292	-2.05699	0.0396873	0.335772
C16orf96	10.8873	-0.911509	0.443142	-2.05692	0.0396938	0.335772
RBM45	183.614	0.566037	0.275188	2.05691	0.0396948	0.335772
TSC1	1469.44	-0.365981	0.177943	-2.05673	0.0397119	0.335772
ATP7A	162.594	-0.749105	0.364507	-2.05512	0.0398676	0.336713
MEF2C	24.563	-0.952893	0.463699	-2.05498	0.0398808	0.336713
SIAH3	54.2476	-0.953745	0.464351	-2.05393	0.0399824	0.337328
ANKAR	170.797	-0.576517	0.280751	-2.05348	0.0400259	0.337452
LCAT	477.97	-0.504726	0.245878	-2.05275	0.0400971	0.337809
CIR1	571.127	0.441076	0.21497	2.05181	0.0401883	0.337818
PLCD4	164.635	-0.645773	0.314916	-2.05062	0.040304	0.337818
CEBPZ	884.957	-0.414661	0.202247	-2.05027	0.0403378	0.337818
AKNAD1	14.2824	-0.95209	0.464401	-2.05015	0.04035	0.337818
COMMD5	647.091	0.389762	0.19012	2.05009	0.0403555	0.337818
PLK1S1	768.241	0.339534	0.165626	2.05001	0.0403637	0.337818
GNL3	1688.99	-0.446963	0.218078	-2.04956	0.0404073	0.337818
CCL3L3	40.3348	0.943374	0.460293	2.04951	0.0404123	0.337818
MMP19	36.9646	-0.918759	0.448354	-2.04918	0.0404442	0.337818
TMEM167B	491.456	-0.516008	0.251826	-2.04906	0.0404561	0.337818
ZNF180	155.494	-0.824076	0.402182	-2.04901	0.0404611	0.337818
STK35	693.562	-0.491198	0.239748	-2.04881	0.040481	0.337818
F5	791.315	0.901703	0.440128	2.04873	0.0404885	0.337818
MX1	2006.08	0.942413	0.460117	2.0482	0.0405402	0.337818
ALG6	500.155	-0.414579	0.20243	-2.04801	0.040559	0.337818
NDUFB11	1785.41	0.422023	0.206066	2.048	0.0405601	0.337818
POU5F1	7.12866	-0.871074	0.425374	-2.04778	0.0405813	NA
MOXD1	33.4146	-0.790127	0.386076	-2.04656	0.0407017	0.338757
CLASP1	973.527	-0.439555	0.21497	-2.04473	0.0408816	0.33981
ZFR2	13.8617	-0.941296	0.460363	-2.04468	0.0408863	0.33981
BORA	355.829	0.479924	0.234818	2.04381	0.0409721	0.340162
IKZF4	315.698	-0.57852	0.283093	-2.04357	0.0409961	0.340162
HIST1H3C	7.80019	0.909399	0.445007	2.04356	0.040997	NA
HDGFRP3	3.84517	-0.853222	0.41758	-2.04326	0.0410271	NA
MRPL34	810.393	0.413198	0.202242	2.04309	0.0410434	0.340162
DNM3	748.996	-0.46368	0.226952	-2.04308	0.041045	0.340162
HIST1H4F	4.77612	0.873849	0.427943	2.04198	0.041154	NA
CRELD2	266.386	0.58527	0.28662	2.04197	0.0411547	0.340625
SIGMAR1	2645.24	0.320131	0.156779	2.04192	0.0411591	0.340625
GNB1	1735.07	0.396588	0.194261	2.04152	0.0411994	0.340706
PROSER2	20.0447	-0.914737	0.448128	-2.04124	0.0412271	0.340706
EWSR1	7142.31	0.243889	0.119536	2.04031	0.0413198	0.341231
ZNF514	15.6409	-0.855596	0.419454	-2.03978	0.0413719	0.34142
SUOX	48.2133	-0.933754	0.458192	-2.03791	0.0415588	0.342062
TMEM220	34.9602	-0.802448	0.393812	-2.03764	0.0415857	0.342062
KRT222	297.811	-0.861204	0.422702	-2.03738	0.0416121	0.342062
KMT2C	3557.48	-0.470926	0.231158	-2.03725	0.0416254	0.342062
RBM27	1923.74	-0.259597	0.1275	-2.03606	0.0417443	0.342062
ITPR2	1332.9	-0.542123	0.266263	-2.03605	0.0417457	0.342062
PSENEN	969.727	0.432848	0.212602	2.03595	0.0417552	0.342062
PLEKHH3	13.6064	0.921325	0.452639	2.03545	0.0418053	0.342062
EZR	9001.73	0.360575	0.177179	2.03508	0.0418425	0.342062
SNN	660.94	-0.590241	0.290035	-2.03507	0.0418442	0.342062
PLEKHO2	780.025	0.703594	0.345757	2.03494	0.0418571	0.342062
DCAKD	320.57	0.464107	0.228101	2.03465	0.0418856	0.342062
PCED1B	5937.63	-0.54362	0.267187	-2.03461	0.0418905	0.342062
AHSA2	1433.37	0.318987	0.156792	2.03446	0.0419053	0.342062
FIBP	1157.31	0.443302	0.217902	2.03441	0.0419106	0.342062
DDRGK1	895.457	0.440934	0.216762	2.03419	0.0419326	0.342062
KANSL2	2859.44	-0.357113	0.175568	-2.03405	0.0419465	0.342062
EIF2B3	663.404	-0.348943	0.1716	-2.03346	0.0420056	0.342305
F10	14.5585	-0.893832	0.439674	-2.03294	0.0420586	0.342498
ATP1A1	1727.22	0.31065	0.152836	2.03257	0.0420959	0.342564
TRAM1	3029.03	0.464491	0.228762	2.03045	0.0423106	0.344071
NHP2	1507.43	0.43073	0.212197	2.02986	0.0423709	0.344322
FAM156B	1195.44	-0.42696	0.21044	-2.02889	0.0424691	0.344722
SELPLG	13752.2	0.494232	0.243609	2.0288	0.042479	0.344722
INO80E	129.791	0.489868	0.241516	2.02831	0.042529	0.344889
ADAM17	473.703	0.437325	0.215678	2.02768	0.0425928	0.345167
GALNT1	1313.13	-0.407239	0.200928	-2.02679	0.0426839	0.345282
FKRP	437.753	-0.459943	0.226992	-2.02625	0.0427395	0.345282
CCDC53	962.667	0.403825	0.199303	2.02619	0.0427454	0.345282
SNX29	1164.09	-0.639434	0.315606	-2.02605	0.0427592	0.345282
CORO1B	2523.57	0.391615	0.193301	2.02594	0.0427711	0.345282
SFN	26.4154	0.938936	0.463488	2.0258	0.042785	0.345282
ILK	2796.46	0.356493	0.176	2.02552	0.0428135	0.345282
PPP1R7	1260.82	0.367896	0.181663	2.02515	0.0428515	0.345334
LMOD1	1.42877	0.467496	0.230867	2.02496	0.0428719	NA
TPH1	41.8528	0.933914	0.461218	2.02489	0.042879	0.345334
KIF26B	82.8511	0.940011	0.464431	2.024	0.0429697	0.345789
NDUFA9	1708.29	0.281037	0.138868	2.02376	0.0429946	0.345789
MPV17	704.202	0.376438	0.186109	2.02267	0.0431067	0.346452
SRXN1	196.813	0.668681	0.33077	2.02159	0.0432185	0.347112
PSMB6	2710.89	0.330796	0.163671	2.0211	0.0432695	0.34715
MBNL2	313.427	-0.587072	0.29049	-2.02097	0.0432825	0.34715
NAT14	16.7965	-0.937673	0.464073	-2.02053	0.0433284	0.34728
TMEM254	51.1293	0.920395	0.455605	2.02016	0.0433669	0.34735
NQO2	111.894	0.742184	0.367463	2.01975	0.0434093	0.347452
CHMP5	710.35	0.366032	0.181291	2.01904	0.0434835	0.347808
SDC2	1.89875	-0.583019	0.28884	-2.01848	0.0435412	NA
SKA2	230.05	0.695675	0.344681	2.01832	0.0435582	0.348168
CST7	587.66	-0.868647	0.430505	-2.01774	0.0436184	0.348224
MICA	88.2001	-0.72538	0.359544	-2.0175	0.0436433	0.348224
PLEKHH1	10.0824	-0.8799	0.436157	-2.01739	0.0436544	0.348224
RCAN1	178.093	-0.697224	0.345823	-2.01613	0.0437865	0.349039
H2AFZ	4740.4	0.301822	0.149747	2.01555	0.0438472	0.349285
RNF24	263.443	-0.698262	0.346496	-2.01521	0.0438827	0.34933
CD247	7951.71	-0.300266	0.149093	-2.01396	0.0440141	0.350138
TBC1D25	1106.46	-0.321994	0.159909	-2.01361	0.044051	0.350193
FDPS	742.111	0.381161	0.189346	2.01304	0.0441103	0.350427
SLC26A11	99.8217	0.890643	0.442566	2.01245	0.0441724	0.350518
C12orf52	361.586	0.52391	0.260346	2.01236	0.0441817	0.350518
HIBCH	321.69	-0.558891	0.277786	-2.01195	0.0442251	0.350625
UTP11L	272.726	0.484266	0.24073	2.01166	0.0442558	0.35063
BAIAP2	59.2494	-0.870935	0.433108	-2.0109	0.0443364	0.350699
FSIP1	9.92406	0.927954	0.461763	2.00959	0.0444749	0.350699
DCTN6	537.583	-0.451505	0.224684	-2.00951	0.044483	0.350699
CASP9	809.554	0.43434	0.216166	2.00928	0.0445071	0.350699
NTMT1	465.354	-0.42702	0.212524	-2.00928	0.0445073	0.350699
SPATA3	4.40193	0.913074	0.454486	2.00902	0.0445346	NA
MRPL27	580.372	0.458284	0.228143	2.00876	0.0445628	0.350699
YIF1A	782.589	0.377627	0.188026	2.00838	0.044603	0.350699
SLC25A17	215.486	0.426422	0.21233	2.0083	0.0446117	0.350699
COX6A2	0.628319	-0.435234	0.216728	-2.0082	0.0446219	NA
NUDT15	50.0835	-0.887807	0.442091	-2.0082	0.0446224	0.350699
PAX5	2.01376	-0.702797	0.349978	-2.00812	0.0446305	NA
POLE4	1054.13	0.488124	0.24309	2.008	0.0446433	0.350699
GPC2	155.461	-0.702907	0.35007	-2.0079	0.0446534	0.350699
TNFRSF21	10.4343	-0.812728	0.404793	-2.00776	0.0446684	0.350699
RPL5	9952.29	-0.309989	0.154407	-2.00761	0.0446849	0.350699
DUSP22	487.769	-0.488357	0.24327	-2.00747	0.0446992	0.350699
NDUFA2	1558.75	0.387221	0.192903	2.00733	0.044714	0.350699
BMP2K	324.631	-0.52979	0.264146	-2.00567	0.0448912	0.351836
RASL10B	3.70493	-0.771207	0.384523	-2.00562	0.0448968	NA
PRKAG1	556.403	0.372882	0.185967	2.0051	0.0449526	0.351836
NAA15	1303.34	0.499149	0.248952	2.005	0.0449633	0.351836
PDGFB	9.61353	-0.708706	0.353496	-2.00485	0.0449792	0.351836
CYP1B1	2.92186	0.582955	0.290803	2.00464	0.0450015	NA
TMEM238	176.247	0.482831	0.240888	2.00438	0.0450292	0.351992
NCOA7	1532.51	0.344965	0.172131	2.00408	0.0450613	0.352007
ZNF853	47.7221	-0.925395	0.46187	-2.00358	0.0451147	0.352038
ARHGAP35	899.381	-0.47889	0.239029	-2.00348	0.0451254	0.352038
SLAMF9	8.82419	-0.784963	0.391816	-2.00339	0.0451349	NA
PTPN18	1300.7	0.474598	0.236941	2.00302	0.045175	0.35219
PRCC	592.431	0.419252	0.209361	2.00253	0.0452279	0.35229
RRAGC	249.238	0.545678	0.27252	2.00234	0.045248	0.35229
ZCCHC2	338.282	-0.485042	0.242338	-2.00151	0.0453377	0.352754
SLC38A5	1597.13	0.435919	0.217827	2.00121	0.0453697	0.352768
NCKAP5L	679.205	-0.338529	0.169224	-2.00047	0.0454491	0.353151
SNRPA	832.049	0.421048	0.210593	1.99935	0.0455709	0.353863
NAA20	705.806	0.320429	0.16032	1.99868	0.0456434	0.35419
VIM	9089.81	0.432347	0.216416	1.99776	0.0457428	0.354727
TRIM46	27.3761	0.909438	0.455614	1.99607	0.0459262	0.355899
ESYT1	13567	0.411109	0.205986	1.99581	0.0459548	0.355899
ZNF418	99.6342	-0.788551	0.395201	-1.99531	0.0460087	0.356071
YIF1B	356.76	0.537421	0.269378	1.99505	0.0460379	0.356071
ARHGEF39	160.301	0.720105	0.361147	1.99394	0.0461587	0.356403
ANGPT2	9.27355	-0.922588	0.462782	-1.99357	0.046199	0.356403
GSR	335.078	0.537398	0.269569	1.99355	0.0462017	0.356403
C19orf57	57.3969	-0.921977	0.46254	-1.99329	0.0462294	0.356403
PUS3	183.814	0.683437	0.342903	1.99309	0.0462514	0.356403
BCAR1	11.2695	-0.720538	0.361554	-1.99289	0.0462737	0.356403
MID1IP1	396.59	0.594339	0.298257	1.9927	0.046294	0.356403
MCU	198.252	0.574962	0.288577	1.9924	0.046327	0.356422
ZDHHC4	381.585	0.390756	0.196161	1.99202	0.0463693	0.356439
MRPL10	1566.41	0.408042	0.204858	1.99183	0.0463901	0.356439
ALDOA	9096.57	0.3205	0.16096	1.99117	0.0464617	0.356755
LY6E	2052.92	0.534923	0.268815	1.98993	0.0465984	0.357369
FANCG	1453.09	0.476153	0.239286	1.98989	0.0466027	0.357369
VWA3A	14.467	-0.896071	0.450473	-1.98918	0.0466814	0.357511
DYNLT1	824.902	-0.56449	0.283781	-1.98917	0.0466824	0.357511
TRAPPC1	1163.4	0.36419	0.183127	1.98873	0.0467309	0.357596
AK1	5.60465	-0.890889	0.448054	-1.98835	0.046773	NA
KCNK1	12.5965	-0.919322	0.462407	-1.98812	0.0467982	0.357596
PRKCA	113.952	0.68378	0.343943	1.98806	0.0468048	0.357596
BIN2	13997.1	0.206664	0.103958	1.98796	0.0468157	0.357596
ZNF559	705.02	-0.685765	0.345123	-1.98702	0.0469206	0.358164
ARMC6	331.933	0.553077	0.278449	1.98628	0.0470027	0.358556
ZNF80	14.4867	0.906238	0.456355	1.98582	0.0470538	0.358699
RRP1B	845.25	-0.373193	0.187954	-1.98556	0.0470827	0.358699
FBXO31	1531.87	-0.344289	0.173429	-1.98519	0.0471234	0.358776
ZNF586	267.687	-0.704273	0.354979	-1.98398	0.0472575	0.359095
MSANTD3	3.48083	-0.674971	0.340223	-1.98391	0.0472662	NA
CHID1	991.731	-0.400917	0.202089	-1.98386	0.0472711	0.359095
ZBTB1	748.011	-0.56181	0.283192	-1.98385	0.0472726	0.359095
NCAPG2	219.61	0.752929	0.379561	1.98368	0.0472914	0.359095
TPD52	86.0639	0.787599	0.397088	1.98344	0.0473188	0.359095
MYH3	5.58531	-0.51995	0.262201	-1.98302	0.0473651	NA
DDX56	1431.22	0.305658	0.154166	1.98266	0.0474057	0.359522
FRMD3	10.4505	-0.79324	0.400244	-1.98189	0.0474915	0.359939
SNX5	1220.61	0.363499	0.183454	1.98142	0.0475442	0.360105
ACOT9	457.257	0.658808	0.332578	1.98091	0.0476009	0.360301
CD302	14.2537	-0.909697	0.459398	-1.9802	0.0476816	0.360469
ZNF865	37.5908	-0.775088	0.391446	-1.98006	0.0476965	0.360469
IGF1R	95.8565	-0.901539	0.455347	-1.97989	0.0477154	0.360469
KIAA1211	6.74484	-0.847432	0.428163	-1.97923	0.0477904	NA
THAP3	444.454	0.475573	0.240315	1.97896	0.047821	0.36064
SNX16	100.41	0.736888	0.37239	1.97881	0.047838	0.36064
MAPK8IP1	63.7999	-0.888187	0.448929	-1.97846	0.0478771	0.36064
SEC11C	627.066	0.384301	0.194247	1.97842	0.0478818	0.36064
MACROD1	410.194	0.52965	0.267727	1.97832	0.0478922	0.36064
MSMO1	263.24	0.542657	0.274387	1.9777	0.0479621	0.360934
GLT1D1	411.84	0.899821	0.455203	1.97675	0.0480702	0.361515
PIGF	234.175	0.454268	0.229849	1.97637	0.0481125	0.361601
AKAP1	703.14	-0.582469	0.294822	-1.97567	0.0481925	0.361656
FAM50A	1053.44	0.479758	0.242846	1.97557	0.0482038	0.361656
DVL1	869.732	-0.497385	0.251837	-1.97503	0.0482649	0.361656
DEGS1	986.846	0.543801	0.275345	1.97498	0.0482708	0.361656
CMSS1	111.544	-0.510781	0.25863	-1.97495	0.0482743	0.361656
TAF7	2421.33	-0.323585	0.163887	-1.97444	0.0483322	0.361858
TRIM8	1774.83	0.324068	0.164183	1.97382	0.0484017	0.362146
ACVR2B	53.0904	-0.79725	0.404148	-1.97267	0.0485335	0.3629
DUSP23	708.899	0.532133	0.269917	1.97147	0.0486704	0.363692
TMEM131	1103.47	0.427283	0.21684	1.9705	0.0487813	0.364288
RNF26	1578.3	-0.443775	0.225343	-1.96933	0.0489152	0.365034
PPP4C	3631.54	0.348343	0.176948	1.96862	0.0489968	0.365034
CFL2	137.173	-0.895925	0.455115	-1.96857	0.0490026	0.365034
COPG2	269.728	0.590787	0.300119	1.96851	0.0490097	0.365034
TRMT2B	531.089	-0.413469	0.210067	-1.96827	0.0490372	0.365034
SIPA1L3	414.575	-0.472268	0.240014	-1.96767	0.0491065	0.365137
IER3	16.1208	0.897079	0.455928	1.96759	0.0491152	0.365137
COPS5	2055.1	0.332428	0.168974	1.96733	0.0491446	0.365137
FNBP4	2759.15	-0.35009	0.178	-1.96679	0.0492071	0.365191
PNISR	4081.46	-0.391325	0.198972	-1.96673	0.0492143	0.365191
CD2AP	285.121	0.536285	0.272831	1.96563	0.0493409	0.365542
TSFM	208.514	0.53416	0.271761	1.96555	0.0493507	0.365542
UBN2	298.156	-0.437197	0.222434	-1.96551	0.0493554	0.365542
DUSP8	10.0493	-0.858088	0.43671	-1.96489	0.0494265	0.365837
ASF1A	470.563	0.497287	0.253231	1.96377	0.0495569	0.366571
SPOCK2	1358.9	0.309114	0.157473	1.96296	0.0496508	0.367033
KIAA1147	718.976	-0.497385	0.253463	-1.96236	0.0497209	0.367319
TYROBP	193.007	-0.858834	0.437986	-1.96087	0.0498942	0.368367
DCAF4	203.419	-0.525843	0.268227	-1.96044	0.0499442	0.368504
HEATR5A	275.297	-0.669685	0.341749	-1.95958	0.0500446	0.36883
TRAF3IP2	583.21	0.498098	0.254194	1.95952	0.0500515	0.36883
NOL6	638.375	-0.53461	0.272866	-1.95924	0.0500847	0.368843
C11orf91	4.84447	-0.894087	0.456511	-1.95852	0.0501687	NA
ARF6	2852.85	0.464645	0.237368	1.95749	0.0502895	0.370118
WARS	1176.31	0.513523	0.262438	1.95674	0.0503776	0.370533
SEPP1	3.11564	0.77424	0.395814	1.95607	0.0504566	NA
CPA6	3.15495	-0.6035	0.308626	-1.95544	0.0505313	NA
MIB2	1299.25	-0.440539	0.225295	-1.95539	0.0505374	0.371475
VPS36	619.335	0.484711	0.248118	1.95355	0.0507548	0.372839
EIF4EBP3	1.50923	-0.720026	0.368696	-1.9529	0.0508317	NA
RCAN3	2350.72	-0.455306	0.233162	-1.95274	0.0508502	0.373114
FBXW5	3397.61	0.295868	0.151532	1.95251	0.0508771	0.373114
MESDC2	561.332	0.337418	0.172914	1.95136	0.0510143	0.373114
MLYCD	408.632	-0.4359	0.223384	-1.95135	0.0510155	0.373114
PTPRM	75.9008	-0.898992	0.46073	-1.95124	0.051029	0.373114
TCHH	143.136	0.901019	0.461786	1.95116	0.0510377	0.373114
PRRC2B	6094.93	-0.321964	0.165059	-1.9506	0.0511044	0.373114
RBM22	1293.49	-0.276357	0.141681	-1.95056	0.0511099	0.373114
CCR6	353.725	0.902851	0.462869	1.95055	0.0511101	0.373114
YWHAH	2351.9	0.396342	0.203195	1.95055	0.0511111	0.373114
TLR9	7.7715	0.692324	0.354965	1.9504	0.051128	NA
FNTA	1114.77	0.40836	0.209399	1.95015	0.0511582	0.373164
BCL7A	64.7789	-0.905649	0.464446	-1.94995	0.0511818	0.373164
CCR1	0.522144	0.376044	0.192856	1.94987	0.051192	NA
FOXP4	34.5983	0.752535	0.386105	1.94904	0.0512903	0.373288
CWC25	385.609	-0.454035	0.232968	-1.94891	0.0513057	0.373288
SEPHS1	601.321	0.341263	0.175122	1.94871	0.0513297	0.373288
EVL	14186.8	0.243774	0.125101	1.94862	0.0513411	0.373288
RPS27L	855.932	0.389342	0.199819	1.94847	0.0513582	0.373288
TM2D3	380.716	-0.473833	0.243247	-1.94795	0.0514205	0.373319
CADM1	14.3383	-0.8476	0.435134	-1.94791	0.0514263	0.373319
ALG14	118.531	0.640432	0.328851	1.94748	0.0514768	0.373454
GRN	2533.97	0.455932	0.234149	1.94719	0.0515118	0.373476
IER3IP1	604.63	0.400713	0.205849	1.94664	0.0515784	0.373727
SIGLEC10	5.72878	-0.810342	0.416539	-1.94541	0.0517251	NA
ZNF669	122.746	-0.505567	0.259895	-1.94527	0.051742	0.374682
MZF1	207.803	-0.692104	0.355897	-1.94468	0.051814	0.37497
ZCWPW1	5.93041	-0.786838	0.405009	-1.94277	0.0520443	NA
SPRY2	3.5096	-0.648212	0.333663	-1.94271	0.0520509	NA
PBDC1	619.871	0.396674	0.204216	1.94242	0.052086	0.376706
CCNT1	599.732	-0.633064	0.326057	-1.94158	0.0521885	0.376805
AP4B1	758.344	-0.433446	0.223269	-1.94136	0.0522142	0.376805
MELK	18.0807	0.831627	0.428518	1.9407	0.0522943	0.376805
ATP6V0A2	283.679	0.627877	0.323546	1.94061	0.0523055	0.376805
EGR3	2.44747	-0.636899	0.328258	-1.94024	0.0523506	NA
RASAL1	272.046	0.665386	0.342947	1.9402	0.0523555	0.376805
NUBP1	291.656	0.44748	0.230652	1.94007	0.0523718	0.376805
APBB1	3800.61	-0.345297	0.177986	-1.94002	0.0523768	0.376805
CYSLTR2	106.204	0.897539	0.462668	1.93992	0.0523891	0.376805
MAML1	416.961	-0.443026	0.228374	-1.93992	0.0523895	0.376805
CNNM3	1364.8	-0.384965	0.198681	-1.9376	0.0526718	0.378603
C3orf17	324.834	-0.599428	0.309414	-1.9373	0.0527083	0.378633
UPK1A	1.75718	0.504028	0.260259	1.93664	0.0527898	NA
MARS	3442.96	-0.306067	0.158086	-1.93608	0.0528584	0.379478
CD177	3.77711	0.593067	0.306343	1.93596	0.052873	NA
KCNK12	2.5705	0.685725	0.354271	1.9356	0.052917	NA
FAM188A	702.77	-0.305067	0.157722	-1.93421	0.0530876	0.380665
TBL3	1907.28	-0.339318	0.175431	-1.9342	0.0530888	0.380665
TOR1A	820.937	0.451384	0.233456	1.93349	0.0531762	0.380714
ASNA1	1484.07	0.353351	0.182774	1.93327	0.0532029	0.380714
EIF2AK2	530.215	0.6289	0.325326	1.93314	0.0532189	0.380714
CDK2AP2	3038.21	0.406807	0.210444	1.93308	0.0532258	0.380714
SNRPG	663.571	0.457937	0.237097	1.93143	0.0534297	0.381899
NR1H3	79.7421	-0.869091	0.450111	-1.93084	0.0535028	0.381899
KCNK5	90.757	0.877246	0.454351	1.93077	0.0535117	0.381899
DHX40	622.666	-0.406797	0.210735	-1.93037	0.0535608	0.381899
OCIAD1	1254.06	-0.339529	0.175891	-1.93034	0.0535646	0.381899
METTL9	1392.47	0.327132	0.169503	1.92994	0.0536143	0.381899
ARG2	72.8851	-0.643744	0.333564	-1.92989	0.05362	0.381899
MED7	78.507	0.779191	0.403852	1.9294	0.0536818	0.382107
TSC22D3	55133.1	-0.587155	0.304404	-1.92887	0.0537474	0.382267
BLVRB	315.496	0.579638	0.300575	1.92843	0.0538013	0.382267
IGSF8	225.41	-0.603272	0.312831	-1.92843	0.0538023	0.382267
NUP93	1053.96	0.426359	0.221185	1.92761	0.0539034	0.382753
CARD17	9.39725	0.891154	0.462461	1.92698	0.053982	0.382895
TSGA10	60.6466	-0.797207	0.413719	-1.92693	0.0539888	0.382895
MAP3K2	671.296	-0.502906	0.261148	-1.92575	0.0541357	0.383188
THUMPD2	528.228	0.415138	0.215572	1.92575	0.054136	0.383188
KIF7	57.3151	-0.893055	0.463755	-1.92571	0.054141	0.383188
CUL9	2203.64	-0.410115	0.212986	-1.92555	0.054161	0.383188
CLDND1	2649.38	0.400286	0.208009	1.92437	0.0543078	0.383745
CIDEB	176.309	-0.555256	0.288545	-1.92433	0.0543133	0.383745
PGAP3	666.563	-0.39526	0.205433	-1.92403	0.0543504	0.383745
ZNF222	283.165	-0.556883	0.28946	-1.92387	0.054371	0.383745
GPR35	47.9457	0.893207	0.464393	1.92338	0.0544318	0.383943
BIRC3	1901.14	-0.439879	0.228778	-1.92273	0.0545135	0.384241
LDB1	1804.93	-0.399304	0.207698	-1.92252	0.0545398	0.384241
TSC22D1	504.428	-0.595278	0.309898	-1.92088	0.0547466	0.385393
UBE2I	1627.08	0.321962	0.167641	1.92054	0.0547899	0.385393
MYO9B	2484.33	-0.345685	0.180003	-1.92044	0.054802	0.385393
MRPS12	1316.75	0.364939	0.190117	1.91955	0.0549147	0.385953
CDCA7	159.213	0.737733	0.384451	1.91893	0.0549938	0.386277
OCLN	1.43795	-0.441558	0.230183	-1.91829	0.0550744	NA
CREBRF	1285.13	-0.439863	0.229669	-1.9152	0.0554664	0.388862
INPPL1	1092	-0.449111	0.234523	-1.915	0.0554929	0.388862
P4HB	4887.95	0.260424	0.136018	1.91463	0.0555394	0.388862
PLCG2	40.9452	-0.889078	0.464366	-1.9146	0.0555431	0.388862
ITPKB	1568.99	-0.440602	0.23016	-1.91433	0.0555775	0.388862
BANK1	10.9121	-0.833539	0.435495	-1.914	0.0556198	0.388862
CSK	3203.79	0.243885	0.127424	1.91397	0.0556239	0.388862
SLC39A10	212.279	-0.574958	0.300405	-1.91394	0.0556277	0.388862
TPGS2	759.631	0.362367	0.189376	1.91348	0.0556862	0.389039
GRINA	81.183	0.589655	0.308313	1.91252	0.0558093	0.389666
FAM71D	1.92179	-0.501891	0.262434	-1.91245	0.0558191	NA
HIST1H3A	2.4	-0.777688	0.406726	-1.91207	0.0558675	NA
EHMT2	2159.5	-0.304749	0.159391	-1.91196	0.0558811	0.389856
ZNF426	304.021	-0.436215	0.228182	-1.9117	0.0559145	0.389856
ARID5B	3016.11	0.447334	0.234019	1.91153	0.0559365	0.389856
ZADH2	354.048	0.541004	0.283079	1.91114	0.0559868	0.389974
CDK12	461.255	-0.5161	0.270147	-1.91044	0.0560762	0.390365
GTF2H1	634.829	0.402978	0.210989	1.90995	0.0561402	0.390576
KCNAB3	63.2945	-0.874376	0.457954	-1.90931	0.056222	0.390576
NSG1	150.74	-0.761664	0.398928	-1.90928	0.0562262	0.390576
FBXW2	1294.68	0.305555	0.160046	1.90917	0.05624	0.390576
TPSG1	3.27476	-0.656272	0.343793	-1.90892	0.056273	NA
MEAF6	846.215	0.318844	0.167047	1.90871	0.0563001	0.390761
TSHZ3	40.6658	0.870867	0.456402	1.90811	0.0563764	0.391059
USP13	84.0545	-0.885922	0.464392	-1.9077	0.0564296	0.391196
SIN3B	1373.84	-0.383953	0.201438	-1.90606	0.0566429	0.391715
NFRKB	1010.51	-0.440364	0.231048	-1.90594	0.0566574	0.391715
PSME2	3825.12	0.427885	0.22452	1.90578	0.0566791	0.391715
SNAP47	719.021	0.452397	0.23739	1.90571	0.0566873	0.391715
FCRL3	97.2703	-0.858421	0.450465	-1.90563	0.0566979	0.391715
NAIF1	231.549	-0.610734	0.320498	-1.90558	0.0567053	0.391715
MTHFD2L	22.2837	-0.882851	0.463425	-1.90506	0.0567727	0.391799
MRPS9	848.661	0.291011	0.152765	1.90497	0.0567844	0.391799
FILIP1L	17.2336	0.884401	0.464434	1.90426	0.056877	0.392115
SPG7	3456.76	0.308257	0.161959	1.9033	0.0570014	0.392115
TMEM97	216.044	-0.524578	0.275633	-1.90317	0.0570179	0.392115
SRP19	904.121	0.316575	0.166365	1.9029	0.0570539	0.392115
TAF1D	335.709	-0.459448	0.24147	-1.90271	0.0570781	0.392115
CD101	279.448	0.883382	0.46434	1.90245	0.057113	0.392115
NDUFA11	1201.01	0.430676	0.226381	1.90244	0.0571137	0.392115
PXDC1	8.57884	-0.840144	0.441728	-1.90195	0.0571781	NA
FAAH	809.259	-0.671361	0.35299	-1.90193	0.0571807	0.392115
GPR137C	4.76885	0.866822	0.455831	1.90163	0.0572195	NA
CNIH4	631.12	0.371256	0.195232	1.90162	0.0572208	0.392115
CAMKK2	534.625	0.404074	0.212493	1.90158	0.0572258	0.392115
SHCBP1	35.3112	0.86789	0.456462	1.90134	0.0572576	0.392115
NAGPA	810.264	0.377115	0.198344	1.90131	0.0572609	0.392115
EIF2A	884.861	-0.337447	0.177494	-1.90118	0.0572787	0.392115
TPST1	2.34286	-0.587768	0.309175	-1.90109	0.0572907	NA
TRAF6	344.352	-0.711215	0.374144	-1.90091	0.0573137	0.392115
GRB7	18.1009	-0.872145	0.45889	-1.90056	0.0573602	0.392115
MTHFD2	219.694	0.52524	0.276382	1.90041	0.0573788	0.392115
RNF7	779.76	0.374035	0.196844	1.90016	0.0574121	0.392115
ZNF534	132.995	0.83204	0.437916	1.9	0.0574334	0.392115
MET	1.71603	-0.421034	0.221735	-1.89881	0.0575889	NA
CENPA	64.1515	0.797464	0.419992	1.89876	0.0575963	0.392943
UPF1	3411.86	-0.294702	0.155229	-1.89849	0.0576311	0.392943
DNMBP	609.6	-0.587615	0.309546	-1.89831	0.0576554	0.392943
HMGN4	1261.65	0.345993	0.182291	1.89803	0.0576926	0.392968
PGPEP1	140.316	-0.597771	0.315078	-1.89721	0.0577999	0.39347
ARHGEF40	126.822	-0.728267	0.384138	-1.89584	0.0579806	0.393707
TMEM176B	93.6022	0.867456	0.457649	1.89546	0.0580313	0.393707
PPP2R1A	5107.32	0.271823	0.14341	1.89543	0.058036	0.393707
MRPS21	426.307	0.40522	0.213798	1.89534	0.058047	0.393707
NRBP2	28.8901	0.879424	0.463998	1.89532	0.0580501	0.393707
EPS8	35.8067	-0.716736	0.378177	-1.89524	0.0580604	0.393707
ARSJ	12.3518	0.811941	0.428427	1.89517	0.0580702	0.393707
C17orf58	40.4296	0.869152	0.458676	1.89491	0.0581039	0.393707
HLX	1.1833	-0.54994	0.290266	-1.89461	0.058144	NA
THUMPD1	2065.52	-0.41524	0.219227	-1.89411	0.0582102	0.394159
ATP6V0A1	536.299	-0.563081	0.297313	-1.8939	0.058238	0.394159
PRKCZ	234.291	0.602786	0.3185	1.89258	0.0584138	0.394843
TAF2	795.517	0.416379	0.220033	1.89235	0.0584444	0.394843
IQCG	38.2988	-0.735493	0.388689	-1.89224	0.058459	0.394843
PCK2	460.357	0.474906	0.251111	1.89122	0.058595	0.394843
MST4	1061.11	-0.359435	0.190076	-1.89101	0.0586232	0.394843
EIF4G3	971.736	-0.41289	0.218346	-1.89099	0.0586257	0.394843
LYSMD2	142.488	-0.563632	0.298063	-1.89098	0.0586266	0.394843
RUVBL2	1374.24	0.3661	0.193633	1.8907	0.058665	0.394843
TMEM5	153.618	-0.52199	0.276092	-1.89064	0.0586731	0.394843
BCLAF1	5640.02	-0.402482	0.212885	-1.89061	0.0586765	0.394843
ZRANB1	721.411	-0.479593	0.253756	-1.88998	0.058761	0.395184
CPLX3	3.05925	0.522877	0.276675	1.88986	0.0587763	NA
KDM4B	1133.85	-0.342565	0.181286	-1.88964	0.0588058	0.395258
ZNF30	18.8907	-0.855354	0.452877	-1.88871	0.0589304	0.395437
RUSC1	874.779	0.382179	0.202392	1.88831	0.0589842	0.395437
CDC42BPB	360.579	0.508273	0.269187	1.88818	0.0590018	0.395437
NUS1	279.93	0.454309	0.240653	1.88782	0.0590502	0.395437
TRPC6	8.61365	-0.716631	0.379614	-1.88779	0.0590545	NA
TANC2	139.215	-0.856305	0.45363	-1.88767	0.0590702	0.395437
VPS35	674.75	0.607589	0.321887	1.88758	0.059082	0.395437
GNG7	86.3071	-0.714663	0.37863	-1.8875	0.0590935	0.395437
PSMD4	2363.45	0.267356	0.141662	1.88728	0.0591224	0.395437
FAHD1	153.549	0.498112	0.263945	1.88718	0.0591364	0.395437
DNAJB9	779.869	-0.582389	0.308648	-1.88691	0.059173	0.395455
FBXL4	773.194	-0.579529	0.307315	-1.88578	0.0593243	0.396241
RUFY2	143.042	-0.570913	0.302806	-1.88541	0.0593745	0.39635
LOXL4	10.664	-0.849347	0.45068	-1.88459	0.0594849	0.39686
ADAMTS6	103.232	-0.771775	0.409624	-1.88411	0.0595503	0.396899
BEX1	423.898	-0.588254	0.312229	-1.88405	0.0595587	0.396899
COPS4	648.804	0.346845	0.184161	1.88338	0.0596494	0.397216
LYRM2	164.271	-0.533702	0.283402	-1.88319	0.059674	0.397216
MND1	6.4284	0.805996	0.428247	1.88208	0.0598247	NA
GTF3C2	1659.76	-0.280287	0.148947	-1.88179	0.0598639	0.398253
CSNK1G3	426.239	-0.493389	0.262277	-1.88117	0.0599487	0.398591
SUGT1	1066.59	0.287835	0.153055	1.8806	0.060027	0.398613
PER2	171.714	-0.733904	0.390264	-1.88053	0.0600353	0.398613
LANCL3	47.3602	0.865442	0.460259	1.88033	0.0600625	0.398613
MYB	182.342	-0.719759	0.382848	-1.88001	0.0601063	0.398613
IDNK	91.1874	0.588409	0.313013	1.87982	0.0601323	0.398613
DNAH10	7.28036	-0.850292	0.452342	-1.87975	0.0601416	NA
CCDC157	70.049	-0.675128	0.359221	-1.87942	0.0601866	0.398613
RPA4	25.3854	-0.8701	0.462968	-1.8794	0.0601904	0.398613
TNFRSF25	10493.1	0.36153	0.192434	1.87872	0.0602825	0.398658
CHST7	371.558	0.460326	0.245023	1.8787	0.0602855	0.398658
CHCHD10	165.56	0.570782	0.303834	1.8786	0.0602996	0.398658
TPPP	374.195	0.747802	0.39814	1.87824	0.0603485	0.398756
CDK5R1	210.766	-0.69294	0.369233	-1.8767	0.0605589	0.399822
MZT1	173.548	0.551448	0.293861	1.87656	0.060578	0.399822
LGALS1	1768.42	0.820369	0.437258	1.87617	0.0606326	0.399956
RMDN1	540.961	0.451075	0.240458	1.8759	0.0606684	0.39996
RFX5	1377.09	-0.334038	0.178129	-1.87525	0.0607577	0.39996
C14orf93	82.7804	0.719928	0.383972	1.87495	0.0607995	0.39996
ATP6V1E1	2131.59	0.229677	0.122532	1.87442	0.060873	0.39996
TVP23B	381.207	-0.42924	0.22901	-1.87433	0.0608853	0.39996
CCDC125	25.3552	-0.866095	0.462104	-1.87424	0.0608969	0.39996
SPINT2	3087.31	0.381136	0.203395	1.87387	0.0609478	0.39996
SMCR7L	818.679	-0.278806	0.148788	-1.87385	0.0609506	0.39996
GOLGA7	1038.86	0.376886	0.201151	1.87364	0.0609796	0.39996
C9orf123	179.956	0.517066	0.275977	1.87359	0.0609875	0.39996
EIF1B	1022.99	-0.481362	0.256966	-1.87325	0.061034	0.39996
NR4A2	5453.56	-0.800456	0.427324	-1.87318	0.0610432	0.39996
UBE2L6	5182.07	0.386639	0.206454	1.87276	0.0611013	0.400015
BNIP3	124.262	-0.506072	0.270247	-1.87263	0.0611201	0.400015
ATRN	250.86	-0.626167	0.334474	-1.87209	0.0611936	0.400075
VPS33B	329.865	0.537274	0.286995	1.87207	0.0611976	0.400075
SLC11A2	184.574	-0.663314	0.354462	-1.87133	0.0612998	0.40031
PDCD10	1612.67	0.287479	0.153636	1.87116	0.0613225	0.40031
CCDC25	574.809	0.26912	0.143832	1.87106	0.0613362	0.40031
ATP5A1	14517.2	0.267858	0.143178	1.8708	0.0613732	0.400328
GOLT1A	0.103153	-0.224439	0.119987	-1.87052	0.0614112	NA
GCNT4	139.191	-0.787974	0.421501	-1.86945	0.0615608	0.401065
GMFG	9259.87	0.384138	0.205484	1.86944	0.0615621	0.401065
GCLC	568.624	0.56059	0.299902	1.86924	0.061589	0.401065
TMLHE	70.2041	-0.763516	0.408567	-1.86877	0.0616554	0.401274
VANGL1	153.691	0.836997	0.448245	1.86728	0.061863	0.402153
SPG20	221.532	-0.567176	0.303788	-1.86701	0.0619001	0.402153
GNPTG	656.821	0.4122	0.220802	1.86683	0.0619259	0.402153
TES	1919.78	0.443223	0.237447	1.86662	0.0619551	0.402153
MAMU-DOA	18.0163	-0.757875	0.406027	-1.86657	0.0619622	0.402153
GPATCH2L	160.158	-0.520766	0.279035	-1.86631	0.0619977	0.40216
GGH	337.728	-0.401723	0.2153	-1.86588	0.062058	0.402328
SLC43A1	835.273	-0.323666	0.173563	-1.86483	0.0622053	0.40306
ZNF322	86.0242	-0.720946	0.386716	-1.86428	0.0622828	0.403339
ZNF362	202.67	-0.596628	0.32011	-1.86383	0.0623462	0.403526
SIPA1	6591.5	-0.313668	0.168338	-1.86333	0.0624163	0.403756
LRRC2	3.19016	0.493805	0.265088	1.8628	0.0624904	NA
CENPP	17.7709	0.848776	0.455669	1.8627	0.0625041	0.404009
ABHD5	99.6656	-0.709547	0.380953	-1.86256	0.0625243	0.404009
ZXDA	535.236	-0.586682	0.315081	-1.862	0.0626026	0.404291
BEND5	133.907	-0.743016	0.399159	-1.86145	0.0626802	0.404461
RPIA	783.702	-0.466723	0.250747	-1.86133	0.062698	0.404461
PARPBP	16.5512	0.863725	0.464215	1.86061	0.0627987	0.404887
FNDC9	43.9861	-0.861497	0.463261	-1.85963	0.0629372	0.405237
MED15	2280.94	-0.266963	0.143567	-1.8595	0.0629558	0.405237
TNFAIP3	14075.7	-0.767399	0.412692	-1.8595	0.0629568	0.405237
TMEM25	1654.6	-0.397914	0.214038	-1.85908	0.0630161	0.405395
ZNF436	109.241	-0.739442	0.397858	-1.85856	0.06309	0.405648
CCND2	4662.21	0.253024	0.136199	1.85775	0.0632043	0.406006
DONSON	164.251	0.509037	0.274018	1.85768	0.0632151	0.406006
ACRC	30.4274	0.858751	0.46238	1.85724	0.0632771	0.406028
TGDS	232.921	-0.435951	0.23474	-1.85716	0.0632879	0.406028
DCSTAMP	0.748727	-0.356818	0.192147	-1.85701	0.0633099	NA
CS	2391.82	0.310354	0.167213	1.85604	0.0634473	0.406439
WHSC1	357.595	0.40799	0.219823	1.85599	0.0634546	0.406439
GPR88	8.34936	-0.745528	0.401702	-1.85592	0.0634643	NA
ZFP36L1	3661.49	0.361494	0.194797	1.85575	0.0634897	0.406439
KBTBD3	65.484	0.64704	0.348682	1.85567	0.0635004	0.406439
CMTM5	22.5703	-0.857623	0.462295	-1.85514	0.0635762	0.406439
TANGO2	1474.69	0.3466	0.186916	1.85431	0.0636944	0.406439
MAN2C1	3098.23	-0.24231	0.130683	-1.85418	0.0637128	0.406439
NUDT21	981.834	0.400571	0.216064	1.85394	0.0637471	0.406439
BRE	947.551	-0.293289	0.158207	-1.85383	0.0637635	0.406439
NDUFC1	1415.85	0.394209	0.212648	1.85381	0.0637665	0.406439
LARS2	347.206	-0.484314	0.261263	-1.85374	0.0637765	0.406439
UROD	1437.03	0.378731	0.204307	1.85373	0.0637771	0.406439
PARM1	29.9907	0.860642	0.464321	1.85355	0.0638034	0.406439
RHOBTB1	89.7935	-0.826392	0.446028	-1.85278	0.0639138	0.406724
GTDC1	322.655	0.515627	0.278303	1.85275	0.0639178	0.406724
RBX1	1756.44	0.350399	0.189174	1.85226	0.0639878	0.406724
EFTUD1	825.952	0.370756	0.200191	1.85201	0.0640238	0.406724
TMCO1	830.952	0.297774	0.160795	1.85189	0.0640415	0.406724
GBA2	896.977	-0.446576	0.241279	-1.85087	0.0641885	0.406724
ZCCHC4	168.316	-0.5549	0.299806	-1.85086	0.064189	0.406724
TSPYL1	4231.47	-0.501366	0.270923	-1.85059	0.0642292	0.406724
COA6	180.426	0.538009	0.29076	1.85035	0.0642631	0.406724
PPA1	919.515	0.423033	0.228627	1.85032	0.0642668	0.406724
ATP10D	325.116	0.650925	0.351813	1.8502	0.0642845	0.406724
SNIP1	370.247	-0.613197	0.33143	-1.85015	0.0642913	0.406724
SMS	659.791	0.295391	0.159663	1.85009	0.0643001	0.406724
CDS1	1.55867	-0.598699	0.323626	-1.84997	0.0643177	NA
GABARAP	4291.16	0.280673	0.151761	1.84945	0.0643933	0.407094
MYL12A	9045.7	0.302178	0.163414	1.84915	0.0644359	0.407143
SKIL	449.776	-0.687453	0.3719	-1.84849	0.0645316	0.407156
KIAA1279	223.913	0.498148	0.269495	1.84845	0.0645373	0.407156
IGFLR1	2260.56	0.379031	0.205063	1.84836	0.0645502	0.407156
MR1	64.5865	0.822603	0.44509	1.84817	0.0645771	0.407156
COL2A1	2.63082	-0.58399	0.316082	-1.84759	0.0646622	NA
FOXJ3	1196.68	-0.456409	0.247127	-1.84686	0.0647674	0.408135
NLN	113.745	0.806582	0.436915	1.84608	0.0648801	0.408626
CDHR4	6.43385	-0.768922	0.416549	-1.84594	0.0649016	NA
MRPS22	308.803	0.380092	0.205939	1.84565	0.0649433	0.408804
HARBI1	184.895	-0.690927	0.374466	-1.8451	0.0650228	0.408901
COL16A1	0.940897	0.380864	0.206428	1.84502	0.0650352	NA
HLF	40.461	0.837955	0.454215	1.84484	0.0650603	0.408901
CDC42EP4	9.13258	-0.70777	0.383652	-1.84482	0.0650635	0.408901
MYBBP1A	945.371	-0.519453	0.281626	-1.84448	0.0651139	0.408962
EIF3J	534.17	0.320002	0.173511	1.84427	0.0651431	0.408962
RASSF7	888.928	0.482671	0.2618	1.84366	0.065232	0.4093
DDX20	632.481	-0.446637	0.242314	-1.84322	0.0652974	0.409491
ACER2	41.5904	-0.83923	0.455459	-1.8426	0.0653868	0.409832
USP48	1289.37	0.234653	0.127372	1.84227	0.0654357	0.409919
CDC7	423.808	-0.536374	0.291247	-1.84165	0.0655269	0.410069
ZNF644	1194.46	-0.342651	0.186059	-1.84163	0.0655297	0.410069
LECT1	3.44467	-0.768449	0.417311	-1.84143	0.0655585	NA
CLIP4	299.303	-0.517077	0.280832	-1.84123	0.0655878	0.410142
MMAB	160.733	-0.574255	0.311914	-1.84107	0.0656115	0.410142
MPP6	49.7509	-0.82864	0.45019	-1.84064	0.0656739	0.410313
NR3C2	129.23	-0.736098	0.399973	-1.84037	0.0657142	0.410346
SLC25A11	1271.22	0.335459	0.182319	1.83996	0.0657748	0.41046
PLCXD1	205.969	-0.693032	0.376696	-1.83977	0.0658027	0.41046
CYB5D1	127.543	-0.74376	0.404402	-1.83916	0.0658915	0.410795
ARHGEF1	24949.4	-0.361729	0.196892	-1.83719	0.0661816	0.412091
CRYBA1	14.4028	-0.851561	0.463542	-1.83707	0.0661989	0.412091
INADL	755.249	-0.614144	0.334313	-1.83703	0.066205	0.412091
NLGN3	49.0577	-0.673171	0.366679	-1.83586	0.0663786	0.412952
G0S2	8.63686	0.761286	0.41473	1.83562	0.0664145	NA
ZSCAN21	341.738	0.470751	0.256476	1.83546	0.0664371	0.412953
CCDC114	16.4065	-0.813839	0.443417	-1.83538	0.0664493	0.412953
ADA	2319.83	0.397854	0.216842	1.83477	0.0665405	0.413154
[truncated: 16,287 more rows]

## Sheet: Data set 3
Data Set 3: Heat map clustered data including the genes (Control SCM vs CM) in the order they appear.
Marker_ID	4	2	1	3	7	8	6	5	11	9	10	12	13	15	14	16
EXO1	-0.83181	-3.96878	-5.29637	-3.76406	-5.10683	-1.00282	-2.45327	-5.34771	-0.19558	0.36633	1.83183	2.10344	0.87424	-1.35668	0.48593	1.06735
FUT7	-4.48539	-5.99803	-6.23943	-7.34346	-4.06005	-1.7425	-2.12825	-0.33314	0	0.58768	1.16601	1.3657	2.49336	0.38169	0.6993	1.87338
TPM4	-1.17512	-2.64025	-2.25761	-2.13562	-0.98724	-0.65148	-0.66603	-0.36974	0.32528	0.37631	0.51385	0.49888	1.00201	0.42562	0.1574	0.59527
SYT11	-3.25851	-4.65122	-3.68346	-5.6741	-1.98812	-2.00691	-1.23101	-0.79975	-0.0629406	0.268229	0.6151	0.88622	1.82398	1.76348	1.75208	1.99548
FAM129A	-2.99513	-5.47821	-3.97928	-4.52381	-1.96623	-1.16787	-0.79793	-0.78151	0.42223	0	0.0180101	1.04151	2.92427	2.08067	1.90857	2.26667
DLGAP5	-3.71864	-6.15879	-5.34075	-5.96702	-1.77837	-0.64451	-1.18958	-0.28559	0.41396	0.94587	1.87031	1.58641	0.89029	-1.32215	-0.6264	1.17466
CD86	-4.69577	-4.05977	-5.50276	-6.04866	-2.20083	0.0204802	-0.31645	-0.34513	0.67285	0.12723	1.50112	1.97793	1.52646	0.0882602	1.22748	2.51066
MCM3	-1.47409	-2.22896	-1.70492	-2.18602	-1.26128	0	-0.85985	-0.0664301	0.17104	0.64345	0.647409	1.23142	0.68637	0.55709	-0.0904903	0.39365
VIPR1	-1.61892	-2.19972	-1.98619	-2.61965	-1.70995	-0.82727	-0.35403	0.22606	1.06805	1.43845	0.10968	0.85923	1.35362	0.82084	0.22344	0.0669899
CCR4	-8.07276	-5.9538	-4.73231	-6.71221	-1.21631	-1.64562	-1.2213	-0.29897	0.450701	1.86686	-0.28939	0.40038	2.44262	1.09548	0.262231	0.635571
MKI67	-5.56795	-4.09344	-3.02047	-6.33199	-2.31674	-1.64527	0.1522	-0.63929	0.1979	0.8902	0.4387	1.1838	1.6622	0.3259	1.0111	0.7765
NPDC1	-7.01381	-5.7628	-4.08222	-4.92198	-1.61209	-2.90301	-0.17548	-0.86514	0.92136	0.4831	1.30486	0.45663	1.18008	1.49786	1.12599	0.889999
CENPE	-4.11356	-2.26917	-3.36161	-2.38362	-1.30948	-1.40959	0.55952	-0.24932	1.17141	0.95479	1.95768	1.21435	0.8291	1.42468	1.11112	1.65689
CXCR3	-8.32948	-4.25925	-5.10619	-4.66528	-2.53522	-1.72654	-0.45895	-0.30027	0.76677	0.76327	1.56407	0.65155	2.50817	1.40377	2.15997	2.03317
BIK	-4.02591	-2.48031	-3.36117	-2.92084	-1.91319	-1.20302	-0.87616	-0.05937	0.15937	0.31054	0.56473	0	1.23533	0.21182	0.51454	0.89355
S100A4	-4.23887	-3.30204	-4.03331	-3.5118	-1.91721	-1.3932	-0.4061	0.0365	0.7973	0.0813999	1.5508	0.9741	3.2123	2.694	2.8411	2.9534
PTTG1	-3.71632	-2.47903	-2.35083	-2.05381	-1.43282	-1.04552	0.0690603	0.0136299	0.64041	0.35371	1.47057	0.84531	2.55937	1.39367	1.43347	1.75927
ANXA2	-2.5727	-1.5891	-2.4694	-2.8203	-1.4602	-1.2	-0.5777	-0.205299	0	0.2471	0.562901	0.339601	1.1592	0.6513	0.7593	0.820701
RORC	-6.09332	-4.82874	-5.49602	-6.59357	-0.85984	-1.73706	-2.21225	0	-1.01463	1.66919	1.49214	0.85572	2.53611	2.41487	1.88164	2.7728
FRMD4B	-3.94102	-3.16631	-2.53623	-2.76955	-0.5161	-1.18565	-1.74105	-1.39332	0.0841599	1.23315	0.282949	0.53944	0.60165	1.05435	0.0182095	0.66738
ITGB1	-3.07208	-3.35266	-2.2098	-2.7629	-0.913899	-1.1072	-1.7365	-0.4184	0.717401	2.0439	0.2578	1.6998	1.6601	0.4904	0.1414	0.7576
CR1	-2.7508	-2.74642	-2.58415	-2.7361	-1.12624	-0.99415	-1.40786	-0.95331	-0.48789	1.3714	0.199699	1.0226	1.386	0.425699	0.252299	1.2564
EHD4	-1.90943	-2.05718	-2.35186	-2.16746	-0.580629	-0.8098	-0.87999	-0.35378	0.32507	0.850181	0.23915	0.68389	1.34658	0.81278	0.38292	0.749351
TOP2A	-3.37831	-6.59806	-6.83172	-3.3163	-1.64531	-0.30022	0.24971	-1.12978	0.16441	1.614	1.71732	2.12761	0.86322	-0.10711	-0.25645	0.839911
CDC20	-5.42979	-7.13093	-3.59273	-4.33231	-1.8141	-0.34536	-0.80755	0.06916	0.26334	0.00728035	2.41386	1.92375	0.58777	0.17486	-0.0963798	0.16022
CCNB2	-5.53554	-6.33823	-5.52232	-3.6708	0.10522	-0.30271	-0.08951	-0.70447	1.13601	-0.17764	2.41389	1.90869	1.24962	0.14742	0.0675201	1.09914
ZBP1	-3.44953	-5.66115	-3.79553	-4.0177	-1.54884	-1.34457	-0.49343	-0.621119	0.26362	-0.16338	1.64631	0.48263	1.33371	0.895161	0.98448	1.07184
CLSPN	-3.28217	-4.7554	-4.92934	-2.41398	-1.81484	-0.95207	-0.1554	-0.75722	0.54631	0	2.04623	1.39645	0.88537	1.4079	1.48378	0.92866
FABP5	-3.92925	-4.44064	-3.95226	-1.7328	-1.34108	-1.13454	-1.15007	-0.204391	0.96313	0.172	1.10248	0.85992	1.90938	1.49748	-0.02353	1.75908
CENPW	-1.86062	-2.57875	-1.73661	-1.94488	-0.82605	-0.35771	0.13734	-0.34658	1.01218	-0.44283	2.05319	1.37838	0.27848	0.68394	-0.26445	1.2174
S100A3	-4.90889	-3.59631	-4.89921	-4.57553	-1.54697	-1.45988	-0.90761	0.56713	0.63238	1.60522	1.65086	1.30772	0	0.88776	-0.41356	0.28047
EGLN3	-3.68028	-2.93769	-5.3052	-3.74358	-0.7118	-1.22926	-1.35237	-0.43857	1.112	1.0166	1.2669	0.8926	1.4137	1.526	-0.28643	0.7561
TYMS	-4.04551	-1.79803	-4.03696	-3.74915	-2.19033	0	-0.23804	-0.0920298	0.59281	1.25819	1.95231	1.58639	1.66618	0.63042	0.30543	0.24222
CENPM	-3.69154	-2.94333	-5.88136	-3.29826	-2.00258	-0.88476	-0.55148	-0.48794	0.91191	-0.11087	1.79518	1.31559	0.37005	0.32898	0.23127	0.0841904
MT1E	-2.89887	-2.22453	-3.8776	-1.57659	-0.92442	-0.97223	0.03409	-0.5556	1.03565	-0.28257	1.88015	0.5727	0.76205	0.60946	0.28162	0.736549
STAMBPL1	-2.54289	-3.4181	-4.24402	-2.52623	-0.48401	-0.87442	0.0283899	-0.94981	1.30267	0.55791	1.00898	0.638741	0.0849905	0.98625	0.29752	0.22035
PTGER2	-3.5244	-3.30504	-4.60951	-4.26205	-1.0502	-0.0609303	0	-0.0153499	2.20246	1.05516	3.29421	1.88552	-0.16021	0.64486	1.21997	1.06019
NDC80	-2.31665	-2.77467	-0.74091	-2.93784	-1.19098	-0.80647	-0.0655603	-0.86293	0	1.05658	1.67948	0.50578	1.11405	0.98381	0.3189	0.21517
NCF4	-1.75974	-3.52704	-1.00889	-3.0429	-0.92213	-0.8314	-0.67525	0	0.9345	0.560801	1.1617	0.649	0.7766	0.985701	0.5156	0.6249
TPX2	-6.29366	-2.86941	-2.13372	-2.98354	-0.7638	-0.37471	-1.7294	-1.48192	-0.59444	1.7894	0.855	1.2325	0.78037	0	0.0345802	1.0096
E2F1	-5.77552	-2.91621	-2.2362	-4.7117	-0.39146	-0.24194	-0.95383	-1.23778	0.39908	0.49253	2.36507	1.37014	0.94344	0.39416	0.23837	0.6947
CCNA2	-3.2597	-1.61208	-1.70893	-2.16012	-0.99818	-0.28825	-0.45388	-0.33278	0.2035	0.96932	1.90894	1.63171	1.34022	-0.0158601	0.44889	0.64627
PRR5L	-5.49829	-3.61712	-6.43672	-3.98216	-3.60141	-1.12177	-1.53303	-0.50253	-2.13617	2.02962	1.3439	-0.26101	3.37801	3.02627	4.19427	3.52804
IFNAR2	-2.90018	-0.97616	-2.44725	-1.66516	-0.9036	-0.98885	-1.20052	-1.12778	0.24997	0.4952	0.576461	0.31143	0.85637	0.72774	0.85748	0.5963
CGREF1	-1.74395	-0.74788	-1.72897	-1.39375	-0.82972	-0.97637	-1.0372	-0.19501	1.47458	1.63807	0.71856	-0.44029	2.36883	1.99401	1.75216	1.72656
APOBEC3H	-1.48209	-1.10795	-2.07958	-0.97157	-0.539189	-1.3448	0.0141907	-0.35642	0.65781	0.279651	1.39078	0.0494108	1.11228	1.56088	1.37708	0.646461
TNFRSF4	-1.27592	-1.08268	-1.76626	-1.60984	-0.57926	-0.7695	0.48989	-0.10845	1.83896	0.51824	1.49846	0.12625	1.51826	2.91776	0.92532	1.1937
ACTN3	-1.25937	-1.12221	-2.61744	-0.56439	-0.24005	-0.21494	0	-0.54273	1.83038	-0.0598397	1.65797	1.24012	1.59693	1.93051	2.21136	1.83105
CA8	-1.86691	-1.56673	-4.70549	-6.18004	-0.82363	-0.69544	-1.23127	-0.0406003	1.75749	2.58844	2.02867	2.41459	0.97385	0.50498	0.04702	1.10645
RFK	-1.92393	-1.89597	-2.72419	-1.26476	-0.19547	-0.22029	-0.978991	-0.44271	0.40113	1.11616	0.57296	1.52776	0.4087	0.41004	-0.67927	0.51394
IGFBP4	-2.29519	-1.59251	-4.81634	-2.70641	0.02633	-0.0812602	-1.25451	-0.15062	2.87733	1.41566	1.79494	2.99345	0	0.40212	-0.86423	0.70761
SLC29A1	-0.59589	-2.42588	-2.51398	-1.275	-0.40374	-0.4914	-1.35511	-0.62794	1.68438	0.90184	1.35296	1.79385	1.18826	0.72625	-0.41404	0.79957
E2F7	-0.61229	-3.82554	-3.98601	-1.44443	-0.23129	0	-0.76836	-2.94381	2.21416	2.46183	1.94872	1.65337	1.62768	1.27542	-1.61163	2.60326
BCAT1	-3.01836	-1.91554	-2.33378	-0.50429	-2.06753	-1.23214	-1.46027	-1.89137	-0.92147	1.55541	-0.0535002	1.54366	1.2284	0.47448	-0.63571	0.51469
CHN1	-5.48147	-3.05486	-2.95154	-5.09856	-5.26966	-2.37097	-5.2015	-2.74783	-1.14289	0.56379	0	0.91651	2.52941	2.2025	1.49562	1.60999
SLC25A24	-0.98926	-1.32237	-0.52543	-1.30136	-1.52937	-0.75234	-0.80457	-0.41206	-0.62044	1.22407	0.363091	0.66345	1.43986	0.386021	0.52486	1.14702
TXNRD1	-0.76114	-1.02157	-2.13333	-1.54695	-0.708329	-0.46102	-0.97615	-0.93141	-0.25081	1.13747	-0.1683	0.65898	1.22417	0.55264	0.54819	0.5148
MFHAS1	-1.41177	-1.58285	-1.37949	-1.20519	-0.71322	-0.3287	-1.04511	-0.50274	0.1912	1.3187	-0.534	0.6197	1.0973	0.4334	0.3307	0.6607
ECT2	-1.23025	-2.82363	-0.00557995	-2.4786	-0.6739	-0.73113	-2.35678	-0.71792	-0.78216	1.67709	0.70769	1.23154	1.59533	0.54415	0.15571	0.78065
CCR8	-4.3574	-5.31616	-5.4961	-5.14208	-4.11935	-5.58257	-4.0423	-2.48637	0.58385	0.79839	0.58763	1.33078	1.49788	0.69693	0.18056	1.14209
TMEM51	-3.42232	-3.2677	-3.41369	-3.12643	-3.25859	-1.63161	-3.20593	-2.23314	1.45106	1.63268	2.72315	0.8724	2.91326	1.51597	0.69395	2.12076
HNRPLL	-1.35952	-1.75438	-1.84914	-1.43763	-1.04324	-1.17372	-2.00915	-0.809159	0.449301	0.7186	0.720201	0.5488	0.5387	0.3472	0	0.2851
LMO4	-0.2829	-0.37942	-0.29032	-0.0570297	-0.68944	-0.15437	-0.52446	-0.11469	0.66888	0.8781	0.89032	0.41075	0.93972	1.16738	0.66921	1.36102
SAC3D1	-0.9312	-0.92195	-0.74369	-0.40735	-1.22981	-0.43944	-1.1152	0.0556002	0.26944	0.21282	1.15351	0.36526	0.70217	0.36114	0	0.19267
CAPG	-0.717899	-0.266	-0.723499	-0.927999	-0.7457	-0.4758	-0.0935993	0	0.6259	0.5387	1.3236	0.4039	0.649	0.332601	0.8421	0.392301
BCL2L1	-0.0953398	-0.29305	-0.0919199	-0.63634	-0.51937	-0.44172	-0.54776	0.06423	0.74076	0.604011	1.41876	0.26219	0.67537	0.69128	0.6162	0.79375
RGS3	-1.04606	-3.36342	-0.93648	-1.93189	-1.6453	-0.7568	-0.73712	-0.83702	-0.20999	0.90322	1.17223	0.62891	1.13558	1.30798	1.75934	1.38183
CCDC167	-1.06306	-1.54349	-1.33618	-0.91977	-1.18811	-0.95751	0.1794	-0.32623	0.248091	0.18244	1.78561	0.614	2.14601	1.29542	1.67321	1.81041
CBR3	-0.24264	-1.20533	-1.7794	-1.54784	-0.176	-0.76633	-0.96264	-1.35631	0.2025	0.744	1.45826	0.29197	1.7738	0.99452	1.43143	1.68391
CCR3	-1.55792	0	-1.54806	-1.22202	-1.37153	-1.62825	-1.31186	-1.5961	-1.47027	3.63191	5.09592	3.10924	6.99323	5.22667	5.91006	4.43745
TOX2	-1.45856	-0.81285	-0.73487	-1.45968	-1.69771	-1.27317	-0.01229	-0.17401	0.31406	0.97227	0.45204	0.5007	0.394979	-0.56329	-0.50269	0.35859
ZWINT	-1.55828	-1.04507	-1.3557	-2.16919	-1.65787	-0.99392	-0.0737801	-0.27321	0.0192199	0.91802	1.44723	1.32006	0.750721	0.42277	-0.15262	0.86795
GINS2	-0.91469	-1.9337	-0.93123	-1.22672	-0.40453	-0.29126	-1.36467	0.13759	0.60328	-0.38158	1.94601	1.47483	0.61955	0.78488	-0.34554	0.0805197
KIF2C	-2.15668	-4.71707	-0.5105	-0.3272	-0.44396	-0.40303	-1.15336	0.0683103	0.23744	2.21789	1.54038	1.80174	0.43025	0.8051	-0.77696	0.24943
MB21D1	-0.88524	-3.44721	-1.17094	-0.40203	-0.0447602	-1.367	-1.91551	-0.0258999	1.69502	1.41418	1.20646	0.37279	1.69538	1.29877	0.70826	1.17789
SYNPO	-0.726404	-1.80224	-1.9252	-0.376152	-1.79454	1.6661	1.53963	1.47247	3.11374	3.03811	5.23551	3.86322	-1.87089	1.61868	0.12189	-0.08917
CETP	-2.69996	-0.86577	-0.0882401	-0.72792	-0.42929	-1.62563	-1.72487	-1.71734	0.58957	-0.82237	1.44621	0.0861397	0.19512	0.31104	0.87376	0.49038
LRRC43	-2.53856	-0.40106	-0.0204301	1.89787	-1.57962	-1.66181	1.25013	-1.41118	0.33686	1.2759	3.62596	1.4155	0.14781	1.23323	1.41149	0.0620699
ABHD1	-0.62045	0.30553	-1.25343	0.18664	-2.27819	-0.35058	-1.21595	-1.07172	-0.0862498	0.74256	1.52577	0.52069	0	1.85658	0.81709	0.80856
AMIGO2	0.51001	0.11094	1.40727	0.34008	1.02697	0.5101	-0.71468	1.29925	-3.65364	-3.85991	-5.17304	-0.75436	-1.3662	-1.02406	-1.98003	-1.77417
SPIN1	0.298591	-0.19251	0.70749	-0.40964	-0.295879	0.50449	0	0.55197	-1.60292	-0.89412	-2.58701	-0.359489	-0.121059	-0.80856	-0.25038	0.0196705
GNAZ	1.64426	-0.58849	2.17237	1.06572	-1.14097	1.69417	-0.16993	1.7311	-1.95124	-0.65546	-2.44329	-0.42973	-0.51346	-0.55199	-0.74921	0
PDE3B	0.20788	-0.00571918	0.929171	-0.572949	0.175711	0.25539	-0.158589	0.19155	-2.15852	-0.794279	-1.86273	-0.893	-0.279799	0.100051	0.800871	0.0227709
ITPRIP	0.0521803	0.274899	0.9486	-0.5728	1.0747	0.8544	-0.18713	0.3679	-0.74049	-0.36302	-1.70419	0.1802	-0.64111	-0.39402	-0.4818	0.1781
PKP2	0.67642	-0.75219	1.32893	1.13557	1.45518	1.16328	0.26986	0.97205	0.0482497	-2.621	-1.12612	-0.5495	-3.67864	-3.75219	-1.5894	-0.49968
SYNGAP1	0.90664	1.90591	0.7296	1.17364	-0.51238	1.3292	1.91459	1.10976	-2.47872	-1.06472	-2.40193	-0.61408	-4.09499	0	-2.08681	-4.17502
C10orf2	0.88169	0	0.69196	-0.33514	0.5926	0.33287	0.28645	0.47874	-1.21199	-1.3022	-1.06188	0.05264	-1.74596	-0.85556	-0.60271	-2.70739
NRIP1	0.726	0.3022	1.0647	0.7115	1.0249	0.8085	0.0314999	0.1284	-0.52083	-0.423389	-2.59455	-0.0641994	-1.65853	-1.25595	-2.11803	-1.14651
KCNQ5	1.07168	1.2309	1.66681	1.19034	0.88848	1.38241	0.64336	0	-0.72968	-1.08749	-3.39463	-0.06984	-3.9452	-1.59903	-1.26874	-1.83763
MLXIP	0.376901	0.647201	1.1353	0.6197	0.7439	0.2861	0.379601	0.4002	-0.554	-0.2976	-1.73627	-0.378699	-1.0073	-0.7279	-0.549399	-0.9597
TMIGD2	2.3627	2.1827	1.93635	2.231	1.4519	1.574	0.91398	1.54179	-0.2337	-1.83389	-0.54207	-0.47072	-3.14801	-2.74486	-7.62011	-2.58121
UBE2E2	1.57965	1.69848	0.791961	1.41295	1.09825	0.93717	0.870521	0.748731	0	-1.22905	-0.24871	-0.51556	-2.6586	-4.43976	-3.39569	-1.44576
PRRT1	1.83477	2.4465	1.25117	1.30966	0.30518	0.96524	0.84305	0.73733	-1.49875	-4.50532	-4.31404	-2.20989	-4.37117	-1.46671	-4.24952	-4.43208
KCNH3	0.91797	1.25027	0.75387	0.31637	0.318069	0.54877	1.14857	0.46827	-0.47002	-0.79253	-0.6488	-0.56659	-0.67493	-0.41785	-0.71337	-0.9322
GGT7	0.923309	1.5075	1.3223	1.3012	0.787519	0.3833	0.752439	0.72085	-0.566051	-1.16547	-1.26507	-1.37773	-1.4056	-0.79918	-1.75444	-3.31303
MARCH3	1.10442	0.89702	0.308161	0.85256	0.687071	0.977401	0.0310106	0.411321	0	-3.1645	-0.98033	-0.467099	-2.17909	-2.35405	-3.09498	-3.11388
FHL1	2.13398	1.84872	2.11163	1.60514	0.551869	1.2228	0.4205	1.00876	-1.20544	-2.10156	-1.03075	-1.28755	-4.15677	-3.58388	-3.6405	-4.83839
NKD2	1.97586	1.97446	2.25716	1.65004	0.9053	1.01529	1.1666	1.75761	-0.26494	-0.00652981	-0.72879	-0.7118	-3.80879	-2.25338	-2.80594	-3.27414
CA6	1.0772	0.6817	1.1386	1.2268	1.1702	0.8756	0.0535994	0.615499	0.0915995	-1.1525	-0.5127	-0.605	-3.69075	-2.1901	-3.18956	-3.2587
SFRP5	1.8467	1.7236	1.6855	1.4551	1.4934	1.6337	0.8434	1.2832	0.503099	-0.555901	-0.1719	-0.298	-2.89439	-2.60505	-3.24505	-3.1019
FAM101B	2.1042	2.5388	2.0063	2.3504	1.3587	1.5716	1.4631	1.2294	0	-1.67937	-0.5716	-0.330299	-3.90729	-3.12995	-3.48911	-2.54654
BACH2	1.0884	1.469	1.0897	1.5667	1.0537	1.0898	0.9045	0.0513	-1.20032	-1.32492	-1.71215	-0.214199	-1.68572	-2.05168	-1.99775	-2.31495
NGFRAP1	2.26268	3.07647	1.93345	2.72674	1.81556	1.74848	1.94503	1.22052	-2.68379	-1.1572	-0.63873	-0.0974598	-2.86375	-3.57371	-3.38126	-4.42836
GPRASP1	0.214049	0.91319	1.13409	0.99599	0.6724	0.20268	0.11635	-0.443271	-0.67937	-1.14596	-1.67033	-1.16437	-1.70249	-1.98642	-1.71981	-2.31958
SNED1	2.48144	2.98756	2.55961	2.47647	2.24216	1.85548	1.83678	1.49719	0.0834298	-0.42273	-1.49329	0.23739	-2.6394	-2.62513	-1.01357	-1.65383
GAL3ST4	1.68732	2.06523	1.18727	1.8368	-0.18793	1.08245	1.14747	0.87439	-0.66559	-1.64543	-0.17051	-0.4066	-1.70744	-2.32513	-2.43724	-2.40884
PILRB	1.20607	1.71106	1.26246	1.79169	0.54442	0.8636	1.50476	0.58124	-0.49236	-1.68267	0	-0.0300503	-1.49576	-0.80126	-1.08609	-1.69983
ALDH2	1.03044	1.21324	1.13204	0.99744	0.499021	0.64474	1.14454	0.75423	-0.428639	-0.11899	0	-0.72989	-1.27516	-0.52475	-0.639009	-1.01332
LTBP3	1.2415	2.2325	1.2729	1.9097	0.534699	0.6444	1.4873	0.5225	0	-0.820371	-0.00250053	-1.01814	-1.36012	-0.95901	-1.34214	-1.30991
RIN3	1.66764	0.955541	1.81664	0.76214	0.62434	1.11304	0.45254	1.13414	-0.47707	0	-0.49661	-0.11977	-0.85518	-2.15131	-1.62038	-1.50135
SAPCD1	0.46472	0.91908	0.47921	0.84998	0.35537	-0.20476	1.05174	0.27458	-0.87091	-1.81025	-3.55497	-0.67153	-0.97483	0.05725	-0.15445	-0.43074
RYK	0.38765	0.93923	-0.29055	0.7729	0.80452	-0.01232	1.03221	-0.1347	0.12946	-1.41414	-1.44814	-1.01662	-0.67943	0.0687399	-0.13499	-1.25557
LEPREL2	-0.46956	1.82165	3.00064	1.4548	0.63198	1.36609	2.28065	1.47805	-0.33902	-2.87869	-3.62341	-1.49349	-5.33113	-0.93787	-2.27507	-0.73884
METAP1D	0.32274	0.76778	0.77958	1.05649	0.61854	0.0880103	0.98563	-0.0759897	-0.50735	-0.86316	-0.85044	-0.43623	-1.51699	-0.28626	-0.32899	-0.7036
YPEL4	0.45267	0.99617	-0.0300903	1.58513	1.27503	0.68818	2.4753	0.64892	0.32989	-1.91796	-0.70401	-0.92092	-3.18721	0.14991	-0.83315	-0.61827
CXCR4	1.1115	0.6255	0.00729942	0.650599	1.6429	1.5416	0.8945	0.0393	-0.2324	-2.5388	-0.9454	-0.4109	-1.6689	-0.0496998	-0.9973	0.0948
TCF7L2	1.89758	2.04638	1.64443	2.37557	1.81938	1.84687	0.91527	0.32012	-0.24121	-4.62389	-3.35313	-0.17273	-2.40405	0	-0.81408	-1.69724
RP1L1	3.70472	2.79068	3.3721	3.1431	1.6781	2.46337	3.47434	1.76485	0.0858698	-5.0562	-4.83708	-1.04566	-4.90246	0.00702	-0.732	-3.78965
TTC24	0.84676	1.97665	-0.24984	0	1.6721	1.21866	3.25787	2.42862	-0.275	-2.24875	-4.22472	0.45263	-3.48915	-2.77915	-0.67584	0.96575
IL24	0.21152	0.5704	0.99006	-0.31051	0.871	-0.0499802	1.50767	0.85663	-1.42518	-1.34915	-0.9661	0.0854998	-0.30511	-0.1939	-0.66904	-1.51494
DBN1	0.1852	1.03991	-0.0124102	0.0211191	-0.5401	0.0771799	1.08161	0.27403	-0.73386	-1.60373	-1.07056	-0.269111	-0.15207	-0.256761	0.185619	0.210899
TJP3	0.32974	0.22665	-1.3647	-1.72056	0.58539	-0.57706	1.18928	0.0750604	-0.88952	-1.97538	-1.34651	-1.70954	0.48073	-0.06635	0.8239	-0.68991
SESTD1	1.76095	2.09462	-1.24136	-2.23377	4.68805	2.64198	5.10344	3.70997	-2.46368	-2.59478	-2.41341	-2.54793	3.0578	-2.26002	2.051	3.48344
ITGAD	-3.41507	-3.24545	1.81136	-0.31856	1.67559	1.47184	5.24207	1.24184	0.19101	1.39098	-0.91584	-2.19944	-3.33471	2.05795	2.90983	2.94131
EMILIN2	-3.15891	0.60812	-0.45738	-1.78431	0.26886	-0.959	1.69598	1.15339	-2.48748	-4.22302	-2.02519	-2.20204	0.18668	0.69796	1.29537	1.06433
MZB1	-3.47174	-3.31358	-1.64669	0	2.24966	0.92992	3.66158	4.51284	0.86596	-3.52029	-3.34427	-0.66292	0.78009	0.31034	2.59428	0.60998
MS4A1	-2.2817	-0.929438	-1.10111	0.61074	2.36047	0.88986	3.73223	2.87638	0	-2.32205	-2.17531	-2.28436	1.55572	-0.790584	2.97714	2.40009
AZGP1	-1.43318	-1.30203	-1.42586	-1.18226	2.792	3.57287	3.77363	3.23453	-1.36799	-1.47351	-1.32745	-1.43584	-1.37107	3.75472	4.06615	4.08159
CD19	-2.21575	-0.726693	-2.20675	0.61922	4.12959	2.84831	6.41587	3.85486	-0.830676	-2.26545	-2.08576	-0.937054	-2.13934	0.58164	1.47365	3.10639
FBN1	-1.45889	0.080767	-1.45097	-1.18838	5.25028	3.46967	3.95279	3.23381	-1.38841	-1.50257	-1.34465	-1.46177	-1.39173	1.72078	1.59181	2.45377
TIMD4	-1.98601	-1.84371	-1.97807	-1.71365	2.48339	2.14159	5.47691	3.26664	-1.91529	-2.02975	-1.87129	-1.98889	-0.633482	-1.73673	3.14691	3.19972
CPNE6	-0.18302	-0.03736	-0.17486	0.0945101	4.81965	5.274	6.32074	6.83989	-0.11045	-0.22808	-0.06549	-0.18599	-0.11387	0.0712	5.44435	2.78353
IGLL5	-2.9978	-2.10442	2.07152	-0.78717	1.08085	2.61271	2.06527	6.41096	-0.54728	-0.75597	-3.95864	-0.85585	0.53324	0.87331	4.44396	0

## Sheet: Data set 4
Data Set 4: Complete differential expression results comparing Control EM vs CM
EMConVsCMCon_D1p2OF_DESeq2_results	baseMean	log2FoldChange (EM_Control/CM_Control)	lfcSE (EM_Control/CM_Control)	stat (EM_Control/CM_Control)	pvalue (EM_Control/CM_Control)	padj (EM_Control/CM_Control)
SELL	20963.4	-3.77126	0.206128	-18.2957	8.95537e-75	1.21865e-70
SPINK2	410.467	4.07549	0.323367	12.6033	2.02534e-36	1.37804e-32
SFRP5	2743.82	-2.68207	0.229033	-11.7104	1.12732e-31	5.11353e-28
CSF1	2506.34	3.74795	0.32801	11.4263	3.08969e-30	1.05111e-26
FAM101B	3590.99	-2.45458	0.241975	-10.1439	3.52616e-24	9.59681e-21
CCR7	13508.5	-2.30546	0.240668	-9.57942	9.75893e-22	2.21333e-18
BTBD3	88.4922	-3.53118	0.370536	-9.52992	1.5741e-21	3.06004e-18
STX3	256.334	3.46736	0.366844	9.45189	3.3278e-21	5.66058e-18
CX3CR1	593.741	4.33882	0.46443	9.34227	9.4294e-21	1.42572e-17
SAMD3	98.672	4.20876	0.462227	9.10539	8.59577e-20	1.16971e-16
CA6	8580.8	-2.27878	0.258853	-8.80339	1.32738e-18	1.64209e-15
EVA1C	940.175	-2.1697	0.249326	-8.70226	3.2534e-18	3.68936e-15
RCN3	3006.55	-2.34951	0.290191	-8.09641	5.66029e-16	5.92502e-13
IL18RAP	35.2875	3.56804	0.463979	7.69008	1.47043e-14	1.42926e-11
SLAMF1	894.399	1.52091	0.19852	7.66126	1.84125e-14	1.67038e-11
TNFRSF1B	5610.17	1.5652	0.205554	7.61456	2.64586e-14	2.2503e-11
CECR5	562.492	-1.36073	0.17983	-7.56676	3.82656e-14	3.06305e-11
MAP6	13.3408	3.41316	0.45392	7.51929	5.50731e-14	4.16353e-11
HOPX	924.309	3.35154	0.452024	7.41451	1.22075e-13	8.74316e-11
KLRB1	131.494	3.29314	0.454629	7.24359	4.36976e-13	2.97318e-10
IFNGR2	1100.37	-1.66717	0.232249	-7.17839	7.05377e-13	4.57084e-10
TMEM63A	4872.26	-1.31432	0.184225	-7.13431	9.7271e-13	6.01665e-10
NTNG2	123.458	3.16205	0.444026	7.12131	1.06906e-12	6.3251e-10
GPC2	155.461	-2.58162	0.365821	-7.05704	1.70084e-12	9.64379e-10
ACTN4	700.802	1.44752	0.207355	6.98085	2.93399e-12	1.59703e-09
TH1L	2627.36	-0.668813	0.0959927	-6.96733	3.23005e-12	1.69056e-09
GPR141	22.7989	3.09741	0.44941	6.89217	5.49485e-12	2.7694e-09
GOLIM4	371.398	2.43444	0.354816	6.86115	6.83107e-12	3.3199e-09
DOCK1	660.09	-2.01562	0.294491	-6.84442	7.67849e-12	3.60307e-09
GAS7	218.587	2.95688	0.435295	6.79283	1.09957e-11	4.98767e-09
TCF7	14115.7	-1.16822	0.172763	-6.76201	1.36095e-11	5.97412e-09
FRY	124.692	3.11311	0.463274	6.7198	1.81972e-11	7.70357e-09
CLIC5	93.4659	2.90213	0.432124	6.71597	1.86815e-11	7.70357e-09
CHI3L2	854.869	-2.00982	0.300296	-6.69281	2.18927e-11	8.76224e-09
HYAL2	531.903	-1.96233	0.295357	-6.64395	3.05395e-11	1.18738e-08
IL12RB2	160.973	2.86766	0.431987	6.63831	3.17302e-11	1.1994e-08
CD7	1968.1	-1.5952	0.240698	-6.62742	3.41611e-11	1.25639e-08
TAF4B	338.631	-2.49449	0.377041	-6.61597	3.69129e-11	1.32187e-08
RGS9	287.532	2.87429	0.436076	6.59126	4.3611e-11	1.52169e-08
EDAR	343.946	-2.53314	0.385053	-6.57868	4.74643e-11	1.61474e-08
FMNL3	1238.2	-1.5673	0.241268	-6.49609	8.24337e-11	2.72863e-08
FAM151A	130.239	2.9924	0.460875	6.49287	8.42169e-11	2.72863e-08
FHL1	316.651	-2.1211	0.328395	-6.45898	1.05411e-10	3.33589e-08
S100A4	7952.33	1.82392	0.283643	6.43031	1.27343e-10	3.93838e-08
MATK	469.847	2.56778	0.400995	6.40352	1.51833e-10	4.59144e-08
KAT2B	233.484	1.76602	0.276442	6.3884	1.67635e-10	4.95908e-08
ACTN1	5696.79	-1.27507	0.200601	-6.35627	2.06709e-10	5.98489e-08
SYTL3	428.376	1.94433	0.306688	6.33976	2.30127e-10	6.52409e-08
USP20	3450.99	-0.822725	0.130997	-6.2805	3.37485e-10	9.37243e-08
GZMB	2351.6	2.87384	0.463747	6.197	5.75478e-10	1.5563e-07
NKD2	461.327	-2.08794	0.337042	-6.19489	5.8327e-10	1.5563e-07
TPD52	86.0639	2.3886	0.389188	6.13741	8.38785e-10	2.19504e-07
MCOLN2	154.412	2.77946	0.453543	6.12833	8.88074e-10	2.28017e-07
STAT4	720.687	1.62764	0.266023	6.11842	9.45051e-10	2.38153e-07
GZMH	198.249	2.75418	0.451547	6.09943	1.06449e-09	2.63374e-07
TRAPPC10	1216.82	1.05876	0.173805	6.09165	1.11754e-09	2.71562e-07
NKG7	1558.05	2.74256	0.450935	6.08194	1.18734e-09	2.83462e-07
TBX21	251.955	2.40246	0.395729	6.07096	1.27147e-09	2.98312e-07
TMIGD2	494.272	-2.05332	0.340178	-6.03602	1.57964e-09	3.64335e-07
LEF1	9172.39	-1.38417	0.231026	-5.99141	2.0803e-09	4.71811e-07
DHRS7	783.863	1.37197	0.230816	5.94398	2.78179e-09	6.20567e-07
GTF2E2	1575.38	-0.9431	0.15991	-5.89768	3.6864e-09	8.09104e-07
C22orf42	17.1093	2.58469	0.438738	5.89119	3.83431e-09	8.28211e-07
TGFBR3	1043.67	2.18716	0.371716	5.88394	4.00621e-09	8.5182e-07
SLC22A17	567.169	-1.858	0.316212	-5.87581	4.20791e-09	8.80942e-07
SYTL2	661.017	1.53441	0.263413	5.82511	5.70755e-09	1.17679e-06
BEND5	133.907	-2.34703	0.407767	-5.75582	8.62241e-09	1.75125e-06
TRIB2	5316.39	-1.326	0.23081	-5.74497	9.19399e-09	1.83988e-06
GSTT1	1996.58	-1.40024	0.244044	-5.73766	9.59911e-09	1.89311e-06
S1PR5	80.9802	2.47634	0.43335	5.71441	1.10088e-08	2.14012e-06
KLRG1	74.1568	2.62476	0.460031	5.7056	1.15932e-08	2.22197e-06
AFF3	399.923	-1.93713	0.344679	-5.62009	1.90855e-08	3.60716e-06
JAKMIP2	161.868	2.57819	0.459242	5.61402	1.97683e-08	3.68504e-06
DOCK5	46.001	2.52151	0.453638	5.55841	2.72241e-08	5.0063e-06
ST8SIA1	104.316	2.57912	0.464422	5.5534	2.80168e-08	5.08337e-06
CST7	587.66	2.37606	0.430338	5.52139	3.36332e-08	6.02211e-06
RGS10	1053.88	-1.2972	0.235251	-5.51411	3.50543e-08	6.19504e-06
AHNAK	1774.55	1.29945	0.235786	5.51115	3.56504e-08	6.21962e-06
RCVRN	8.19833	2.48691	0.452139	5.50031	3.79123e-08	6.53051e-06
WDR63	40.6969	2.55202	0.464322	5.49624	3.87985e-08	6.59962e-06
SCN4A	175.509	2.42803	0.444245	5.46552	4.61541e-08	7.74364e-06
GNLY	1054.87	2.50412	0.458329	5.46358	4.66621e-08	7.74364e-06
BEX2	118.925	-2.29173	0.419791	-5.45921	4.78254e-08	7.84106e-06
FHL3	794.537	-1.12923	0.206942	-5.45675	4.84937e-08	7.85598e-06
CCR9	282.758	2.52815	0.464414	5.44373	5.21761e-08	8.28075e-06
F2R	310.301	2.02186	0.371446	5.4432	5.23328e-08	8.28075e-06
EPHX1	273.981	-1.46359	0.26911	-5.43865	5.36867e-08	8.39734e-06
MYO1G	13186.3	0.816093	0.151012	5.40416	6.5111e-08	1.00685e-05
NBEAL2	1769.65	1.21607	0.22517	5.4007	6.63826e-08	1.01498e-05
IL7	208.568	2.0007	0.371462	5.386	7.2041e-08	1.08926e-05
PCDH1	249.56	2.49417	0.463624	5.37972	7.46008e-08	1.11557e-05
CXCR6	197.003	2.49474	0.464088	5.37558	7.63387e-08	1.12915e-05
CDIP1	1449.38	-0.842453	0.156876	-5.37017	7.86613e-08	1.15099e-05
KLRD1	66.7489	2.46178	0.459432	5.35831	8.40049e-08	1.21343e-05
HPCAL1	4026.66	-1.13922	0.212668	-5.35679	8.47117e-08	1.21343e-05
APOBEC3C	3023.37	1.20619	0.225904	5.33939	9.32607e-08	1.32197e-05
APBA2	1246.07	-1.34595	0.252213	-5.33654	9.47395e-08	1.32815e-05
CCR5	166.29	2.36013	0.442402	5.3348	9.56485e-08	1.32815e-05
GALNT3	27.7405	2.47073	0.464256	5.32191	1.02682e-07	1.4114e-05
CTSH	1677.48	-1.28183	0.241401	-5.30996	1.0965e-07	1.49211e-05
FAM129A	780.515	1.70256	0.32087	5.30609	1.12005e-07	1.50907e-05
ST6GALNAC5	204.434	-1.84765	0.349449	-5.28733	1.24117e-07	1.65587e-05
NUCB2	2033.46	-1.30205	0.246873	-5.27417	1.33355e-07	1.76184e-05
PPP1R12A	4551.98	0.751307	0.1435	5.2356	1.64447e-07	2.15172e-05
PHGDH	398.265	-1.27226	0.243301	-5.22914	1.70297e-07	2.19274e-05
MARCH3	490.57	-1.61072	0.308061	-5.22859	1.70804e-07	2.19274e-05
CMA1	82.1664	2.27916	0.436384	5.22283	1.7621e-07	2.241e-05
REPIN1	1670.2	-1.13808	0.218552	-5.20736	1.91541e-07	2.41342e-05
ZNF683	34.6087	2.29723	0.441868	5.19891	2.00462e-07	2.50264e-05
ZEB2	175.69	2.36874	0.457999	5.17193	2.31694e-07	2.86626e-05
ARRB1	272.213	1.3856	0.268015	5.16988	2.34249e-07	2.87177e-05
ARHGAP26	779.077	1.11267	0.215325	5.16742	2.37345e-07	2.88374e-05
KLRF1	12.5718	2.35977	0.457351	5.15964	2.47423e-07	2.97959e-05
RBPJ	1132.45	1.00423	0.195004	5.1498	2.60771e-07	3.11278e-05
FHOD1	670.438	1.28976	0.250718	5.14428	2.68544e-07	3.1777e-05
NMUR1	6.50607	2.2392	0.436423	5.1308	2.88511e-07	3.38453e-05
UBE2E2	335.062	-1.75949	0.344503	-5.10732	3.26759e-07	3.80045e-05
AMICA1	284.874	2.25127	0.441495	5.09919	3.41109e-07	3.93373e-05
ISL2	16.4971	2.1695	0.42688	5.08222	3.73044e-07	4.24241e-05
DIAPH1	4355.09	0.879448	0.173062	5.08168	3.7411e-07	4.24241e-05
EEF1G	18962.5	-0.915497	0.180888	-5.06112	4.16802e-07	4.68747e-05
CD38	858.461	-1.48025	0.293934	-5.03598	4.75419e-07	5.30287e-05
PPP3CA	527.533	1.22822	0.244139	5.0308	4.88445e-07	5.40387e-05
SLA2	2151.12	1.14429	0.22755	5.02873	4.93741e-07	5.41841e-05
APOBEC3F	437.005	1.72066	0.343157	5.01421	5.32516e-07	5.79718e-05
OSR2	46.9944	2.05974	0.4119	5.00057	5.71601e-07	6.17329e-05
RUSC2	201.134	-1.99312	0.399411	-4.99014	6.0335e-07	6.46487e-05
NCKAP5L	679.205	-0.855599	0.17152	-4.98832	6.09051e-07	6.47444e-05
RNPEPL1	5024.82	0.7223	0.144841	4.98684	6.13758e-07	6.47444e-05
ACOT11	269.666	2.31425	0.464448	4.9828	6.26721e-07	6.56032e-05
PHLDA1	203.637	1.90165	0.383306	4.96119	7.00631e-07	7.23309e-05
SCML1	186.918	-1.69033	0.34073	-4.96091	7.01622e-07	7.23309e-05
LRP5	820.293	-1.86967	0.377473	-4.95312	7.30347e-07	7.4726e-05
RASGRF2	751.195	-1.87296	0.378799	-4.94448	7.63479e-07	7.7533e-05
EML4	4333.94	0.869102	0.176774	4.91646	8.81236e-07	8.88286e-05
ITGAL	6494.17	0.945141	0.192438	4.9114	9.04285e-07	9.00355e-05
NHSL2	220.955	2.21377	0.450785	4.91093	9.06442e-07	9.00355e-05
BLK	31.8978	2.25565	0.460023	4.90333	9.42237e-07	9.24998e-05
CTDSP2	1472.88	-0.717519	0.146349	-4.90279	9.44846e-07	9.24998e-05
STXBP1	44.5796	2.20074	0.449565	4.89528	9.81683e-07	9.54196e-05
EPB49	176.242	2.04924	0.420739	4.87058	1.11272e-06	0.000107389
CLEC12A	82.9712	2.24934	0.462393	4.86456	1.14712e-06	0.000109929
SYNE1	4236.14	1.01449	0.20883	4.858	1.1858e-06	0.000112841
HMGA1	440.224	-0.995754	0.205089	-4.85522	1.20251e-06	0.000113637
IKZF3	1334.11	0.900201	0.185494	4.853	1.21608e-06	0.000114127
RUVBL1	856.081	-0.816214	0.168357	-4.84811	1.2464e-06	0.000115809
RXRG	6.88822	1.67891	0.346355	4.84738	1.25102e-06	0.000115809
BTF3L4	785.287	-0.841358	0.17394	-4.83707	1.3177e-06	0.000121157
IFNG	316.625	2.22027	0.45925	4.83454	1.33453e-06	0.000121881
SENP7	963.908	0.891241	0.18446	4.83163	1.35419e-06	0.000122852
SEPT11	752.423	1.32629	0.274602	4.82987	1.36621e-06	0.000123122
MYO5A	1174.43	1.17695	0.244648	4.81079	1.50334e-06	0.000134588
IPCEF1	2437.4	-1.04417	0.217473	-4.80138	1.57579e-06	0.000140152
PDE4A	279.48	1.52662	0.318603	4.79159	1.65465e-06	0.000145922
RASGEF1A	829.277	1.2867	0.268583	4.79069	1.66211e-06	0.000145922
MAPKAPK3	2577.61	0.625948	0.130755	4.78719	1.69136e-06	0.000147539
AZGP1	12.8042	2.18497	0.45729	4.77808	1.7698e-06	0.000153398
ADAM19	680.474	2.07005	0.434167	4.76788	1.86175e-06	0.000159757
ATP13A2	2794.62	0.740713	0.155372	4.76735	1.86665e-06	0.000159757
CNTNAP1	212.559	1.97293	0.415649	4.74662	2.0684e-06	0.00017489
ARHGAP31	108.548	2.12381	0.447443	4.74655	2.06918e-06	0.00017489
RNF138	1034.32	-1.03963	0.219864	-4.72854	2.26146e-06	0.00018896
IL10RA	7074.41	0.92478	0.195581	4.72836	2.26342e-06	0.00018896
SH2D2A	699.587	1.19382	0.252713	4.72404	2.31202e-06	0.000191841
ADAM8	1060.54	1.50352	0.319229	4.70984	2.47913e-06	0.00020446
PITPNM2	1298.15	-0.956951	0.203238	-4.70851	2.4953e-06	0.000204554
MTSS1	455.854	1.77499	0.378282	4.69225	2.70222e-06	0.00022019
NR3C1	1945.21	0.823746	0.175974	4.68107	2.85379e-06	0.000231157
SLC43A1	835.273	-0.818091	0.175317	-4.66636	3.06579e-06	0.00024686
IQGAP2	3163.32	0.934114	0.200492	4.6591	3.17594e-06	0.000254225
PREX1	5381.97	0.794818	0.170741	4.65512	3.23791e-06	0.000257669
DIP2C	1461.23	-1.15728	0.248742	-4.65252	3.27905e-06	0.000259427
GKAP1	128.372	-1.18847	0.255978	-4.64285	3.43634e-06	0.000270299
SLC7A10	27.3986	2.1549	0.464271	4.64148	3.45929e-06	0.000270541
AHRR	43.7356	2.13108	0.459375	4.63909	3.49953e-06	0.000272123
PRR5L	250.225	2.02494	0.436923	4.63455	3.57719e-06	0.000276582
SMC6	591.561	1.03948	0.225844	4.60265	4.17157e-06	0.000319496
FCGRT	1904.8	-0.980067	0.212953	-4.60227	4.17918e-06	0.000319496
DENND3	127.699	2.1237	0.461676	4.59998	4.22535e-06	0.000321221
THYN1	2666.47	-0.735451	0.160018	-4.59605	4.30576e-06	0.000324046
RELL1	1219.22	-0.915356	0.199171	-4.59584	4.31014e-06	0.000324046
SLK	1519.69	0.866363	0.188821	4.58828	4.46913e-06	0.000334153
BEX4	631.859	-1.08018	0.235509	-4.58657	4.50597e-06	0.000335067
DVL2	580.858	-0.84329	0.184143	-4.57955	4.65971e-06	0.000344616
HNRNPA1	6173.6	-0.730765	0.159673	-4.57663	4.72519e-06	0.00034757
SNTB1	201.309	1.60923	0.351978	4.57194	4.83222e-06	0.000353531
C4orf26	29.3637	2.10141	0.460068	4.5676	4.9335e-06	0.000359011
IL2RB	2131.19	1.13733	0.249278	4.56249	5.05515e-06	0.000365655
PRDX2	896.985	-1.18547	0.259908	-4.56109	5.08881e-06	0.000365655
SORBS3	830.083	-1.00955	0.221373	-4.56041	5.10541e-06	0.000365655
DNM3	748.996	-1.04086	0.22889	-4.54743	5.43051e-06	0.000386903
MTERFD2	731.225	-0.73017	0.160756	-4.5421	5.56961e-06	0.000394746
CD80	68.0882	2.09472	0.46159	4.53806	5.67752e-06	0.00040031
C1orf131	331.579	-1.01607	0.224073	-4.53454	5.77296e-06	0.00040494
PPP2R2B	76.6204	2.09613	0.462395	4.53321	5.80945e-06	0.00040541
STK10	6905.14	0.605958	0.133745	4.53071	5.87854e-06	0.000408139
TLE4	1288.37	-0.918603	0.202923	-4.52684	5.98713e-06	0.000413568
TMEM120A	604.038	1.10335	0.243856	4.5246	6.05086e-06	0.000415859
TMEM99	553.046	-0.947343	0.209607	-4.51962	6.19512e-06	0.000423634
CCL4	422.619	2.0869	0.462919	4.50814	6.5399e-06	0.000444975
NFATC1	1533.01	-0.771569	0.172188	-4.48098	7.43023e-06	0.000503038
ADSL	3309.2	-0.833059	0.185984	-4.47919	7.49281e-06	0.000504763
CPD	470.407	1.50979	0.338654	4.4582	8.26513e-06	0.000551589
MYO1F	3673.85	1.35257	0.303397	4.4581	8.26897e-06	0.000551589
TIE1	844.282	-1.05434	0.2381	-4.42816	9.50388e-06	0.000630872
MGAT4A	1116.49	-0.60679	0.137158	-4.42403	9.68757e-06	0.000639944
TSHZ1	761.035	-1.24337	0.281658	-4.41447	1.01257e-05	0.000665653
GPHN	369.945	-1.60962	0.365137	-4.40825	1.0421e-05	0.000681773
PARP8	739.857	1.48808	0.338077	4.40161	1.07453e-05	0.000699625
CCR10	94.0994	1.94516	0.44217	4.39912	1.08691e-05	0.000704317
GIPC3	184.52	-1.59671	0.36312	-4.39719	1.09659e-05	0.000707222
MYO9B	2484.33	0.788771	0.179894	4.38463	1.16183e-05	0.000745766
PAK3	143.65	1.71395	0.392203	4.37005	1.24216e-05	0.000793582
IGFBP4	141.403	-1.80157	0.412632	-4.36605	1.26513e-05	0.000804478
TIMM9	183.714	-0.962173	0.220944	-4.35482	1.33175e-05	0.00084052
HDAC4	887.586	0.959411	0.220349	4.35406	1.33637e-05	0.00084052
KLF7	1107.72	-1.24189	0.285269	-4.35341	1.34034e-05	0.00084052
IL17RD	3.61027	1.26676	0.291127	4.35123	1.35375e-05	0.00084504
APOBEC3G	774.469	1.69819	0.39042	4.34966	1.36347e-05	0.000847216
GATAD1	681.358	-0.69991	0.161301	-4.33916	1.43027e-05	0.000884687
CHRNE	71.0221	1.73066	0.399124	4.33615	1.45003e-05	0.000890999
GAB3	127.038	1.92212	0.443334	4.33561	1.45357e-05	0.000890999
MAML3	245.448	-1.7448	0.403291	-4.32641	1.51558e-05	0.000924841
TMEM255B	122.393	1.90984	0.441751	4.32335	1.5368e-05	0.000933603
ARAP2	880.295	1.10852	0.256681	4.31868	1.56966e-05	0.000949328
LDLRAP1	5493.2	-0.706488	0.163661	-4.31678	1.58324e-05	0.000953306
NEDD4	225.725	1.38252	0.321894	4.29496	1.74728e-05	0.00104744
SPN	5589.02	0.991267	0.231218	4.28716	1.80974e-05	0.00108013
FOXD1	21.2578	1.8397	0.429618	4.28218	1.85074e-05	0.00109978
VMP1	1376.02	0.659873	0.154234	4.27837	1.88264e-05	0.00111387
FLVCR1	120.874	1.3456	0.315499	4.26499	1.99907e-05	0.00117727
RIN3	1126.66	-1.10073	0.258139	-4.2641	2.00711e-05	0.00117727
H1FX	4879.51	-0.968687	0.227448	-4.25893	2.05409e-05	0.00119966
EVL	14186.8	-0.532043	0.125143	-4.25149	2.12355e-05	0.00123493
KCNN4	1104.35	-1.0344	0.243429	-4.24929	2.14452e-05	0.00124181
ADI1	814.45	-0.736112	0.173557	-4.24133	2.222e-05	0.00127624
PICK1	211.983	-1.02854	0.242508	-4.24126	2.22273e-05	0.00127624
TPPP	374.195	1.68212	0.396884	4.23831	2.25209e-05	0.00128767
CEP78	280.338	1.05812	0.250497	4.22409	2.39904e-05	0.00136595
DENND5A	2447.06	-1.17164	0.278125	-4.21263	2.52413e-05	0.00143118
FPGS	676.913	-0.892585	0.211934	-4.21162	2.53547e-05	0.00143165
IL18	46.5763	1.94569	0.462258	4.20909	2.56403e-05	0.00143231
SCN3A	8.89065	1.65339	0.392815	4.20907	2.56419e-05	0.00143231
MICALCL	38.6069	1.8916	0.449448	4.20872	2.56823e-05	0.00143231
THEM5	14.6972	1.94154	0.464199	4.18257	2.88228e-05	0.0016009
PLXND1	43.6668	1.88135	0.450155	4.17934	2.92358e-05	0.00161724
PRF1	455.434	1.64255	0.393119	4.17824	2.9377e-05	0.00161847
NMU	3.07639	1.50189	0.35957	4.1769	2.9551e-05	0.00162149
DMXL2	66.8907	1.93581	0.463737	4.17437	2.98811e-05	0.00163302
IFRD2	1370.43	-0.73236	0.175637	-4.16974	3.04945e-05	0.00165243
ATP2B1	1629.83	1.06362	0.255107	4.16931	3.05524e-05	0.00165243
CYTH4	3008.84	0.643496	0.154354	4.16895	3.06005e-05	0.00165243
MYO1C	700.431	0.919843	0.22084	4.16519	3.11089e-05	0.00167324
FAM46A	132.71	-1.75419	0.422273	-4.15417	3.26474e-05	0.00174908
SGK223	538.14	-1.01718	0.245	-4.15177	3.29911e-05	0.00176056
TET2	732.259	0.994876	0.239835	4.14818	3.35134e-05	0.00178145
GDE1	559.087	1.08249	0.261479	4.13988	3.47495e-05	0.00183785
ENAM	3.58541	-1.32398	0.319861	-4.13925	3.48446e-05	0.00183785
WWP2	1649.24	0.579926	0.140272	4.13429	3.5605e-05	0.00186628
TRPS1	777.13	1.14875	0.277883	4.13395	3.56578e-05	0.00186628
SLC22A23	1055.5	-1.04838	0.254061	-4.12648	3.68353e-05	0.00192052
ATIC	1141.18	-0.860206	0.208571	-4.12428	3.71892e-05	0.0019289
CCR2	135.147	1.90871	0.462861	4.12372	3.72795e-05	0.0019289
GBA2	896.977	0.992791	0.241027	4.119	3.80516e-05	0.00196139
PPFIBP2	1617.22	-0.783583	0.190444	-4.11451	3.88002e-05	0.00199243
ARHGEF40	126.822	1.56967	0.383218	4.09603	4.20294e-05	0.00215014
ZNF595	171.524	-1.43908	0.35175	-4.09119	4.29157e-05	0.00218726
PWP1	1467.52	-0.435816	0.106596	-4.08847	4.34219e-05	0.00220218
ADAP1	171.743	1.75399	0.42907	4.08789	4.35322e-05	0.00220218
CDK20	314.283	-1.16534	0.285326	-4.08425	4.42192e-05	0.00222865
MED25	2091.76	-0.832849	0.204085	-4.08089	4.48628e-05	0.00225274
GPT2	67.5895	1.77748	0.436574	4.07143	4.67255e-05	0.00233765
DTX1	817.555	-1.2281	0.301729	-4.0702	4.69733e-05	0.00234144
IL6ST	3724.3	-1.26345	0.310773	-4.0655	4.79295e-05	0.00238038
NACA	7313.55	-0.741227	0.182685	-4.05741	4.96191e-05	0.00245292
GYPC	2877.75	-0.694034	0.171087	-4.05661	4.97891e-05	0.00245292
CD79A	512.869	-1.1915	0.293765	-4.05595	4.99308e-05	0.00245292
GGA2	863.776	-0.815356	0.201286	-4.05073	5.10591e-05	0.00249933
PXN	1662.67	0.752853	0.186317	4.0407	5.32911e-05	0.00259923
ATP1B3	980.586	0.692993	0.17166	4.03701	5.41369e-05	0.00261451
HMGN3	393.325	-1.21162	0.300127	-4.03701	5.41371e-05	0.00261451
PDCD1	756.312	1.35434	0.335496	4.03682	5.41808e-05	0.00261451
SKAP2	469.74	1.26441	0.313557	4.03246	5.51965e-05	0.00265411
GLCCI1	1541.58	0.79479	0.197177	4.03084	5.55772e-05	0.00266301
GNPTAB	365.638	1.24858	0.309874	4.02933	5.59361e-05	0.00266337
FAM188A	702.77	0.634269	0.15742	4.02916	5.59762e-05	0.00266337
INPP5D	3359.15	0.65951	0.163768	4.0271	5.64697e-05	0.00267749
CHD7	2609.65	-1.14335	0.284161	-4.02358	5.73199e-05	0.00270837
ZNF580	406.289	-0.89338	0.222503	-4.01514	5.94098e-05	0.0027974
PRKG1	8.89815	1.66527	0.415558	4.00731	6.14155e-05	0.00288187
PRSS57	85.3901	1.71334	0.427788	4.00513	6.19836e-05	0.00289853
IL12RB1	772.241	0.961572	0.240386	4.00011	6.3312e-05	0.00295051
CXCR5	737.764	-1.3998	0.350101	-3.99829	6.38013e-05	0.00296317
TXN2	1194.79	-0.599872	0.15026	-3.99221	6.54601e-05	0.00302987
LCAT	477.97	0.977825	0.245549	3.9822	6.82817e-05	0.00314975
SLC50A1	1271.74	-0.976038	0.24532	-3.97863	6.93149e-05	0.00318661
MXI1	1636.02	-0.790352	0.199016	-3.9713	7.14814e-05	0.00327515
SLC41A1	769.366	-0.875541	0.22064	-3.96818	7.24224e-05	0.00330713
DLST	451.255	0.750793	0.189574	3.96042	7.48189e-05	0.00340514
SESN1	1006.29	-0.876658	0.221657	-3.95502	7.65293e-05	0.00347137
CACNA1B	35.7406	1.78826	0.452946	3.94807	7.87832e-05	0.00355927
RHOBTB3	113.91	1.81555	0.459931	3.94744	7.89902e-05	0.00355927
TOR4A	72.0073	1.29805	0.329699	3.93707	8.24824e-05	0.00370436
LZTFL1	98.6806	1.60682	0.408426	3.93417	8.34843e-05	0.00373702
MAGEH1	2134.2	-1.23463	0.314103	-3.93066	8.47118e-05	0.00377953
AMIGO1	36.2474	-1.73882	0.442982	-3.92527	8.66338e-05	0.00385265
RPIA	783.702	-0.987598	0.25218	-3.91625	8.99373e-05	0.00398654
RAP1GAP2	909.947	1.31822	0.336906	3.91272	9.1261e-05	0.00403208
B3GNT7	16.0786	1.81469	0.464313	3.90834	9.29318e-05	0.00409261
LZTR1	2112.04	0.765552	0.19674	3.89119	9.97556e-05	0.00437307
HSPA1A	253.48	1.73751	0.446577	3.89073	9.99431e-05	0.00437307
RPS25	3660.59	-0.856313	0.220263	-3.88769	0.000101203	0.00441402
BEX1	423.898	-1.21932	0.314159	-3.88122	0.000103936	0.0045187
NGFRAP1	121.38	-1.61579	0.416404	-3.88034	0.00010431	0.00452053
EIF3H	3835.68	-0.527375	0.136006	-3.87759	0.000105498	0.00455751
LPGAT1	480.199	1.15109	0.297032	3.87531	0.000106489	0.00457563
TMEM71	1455.77	-0.558261	0.144064	-3.87508	0.00010659	0.00457563
CRTC3	3332.35	-0.814272	0.210685	-3.86488	0.000111146	0.00475619
SYT11	494.224	1.22354	0.316853	3.86153	0.000112677	0.00480663
CTSW	149.023	1.75285	0.45531	3.8498	0.000118213	0.00501325
IL17A	28.4407	1.78209	0.462943	3.84949	0.000118365	0.00501325
EED	369.25	0.806903	0.209642	3.84895	0.000118626	0.00501325
VPS37B	1440.13	-0.848405	0.220738	-3.84349	0.000121299	0.00509422
RASAL1	272.046	-1.32202	0.344014	-3.84292	0.000121577	0.00509422
NOP2	1349.2	-0.657823	0.171186	-3.84275	0.000121665	0.00509422
ATP6V0D1	1430.75	0.561486	0.146335	3.83698	0.000124555	0.00519923
THY1	514.771	1.71129	0.446334	3.83411	0.00012602	0.00524429
KIF20B	426.253	0.613529	0.160549	3.82145	0.000132668	0.00550411
SEMA3G	80.0213	1.59144	0.417534	3.81152	0.000138114	0.00571262
DAZAP1	1668.71	-0.693127	0.182019	-3.808	0.000140097	0.0057771
SAMSN1	483.366	1.09478	0.287601	3.8066	0.000140891	0.00579227
GSR	335.078	-1.02836	0.270567	-3.80077	0.000144249	0.00591246
ALG3	1250.89	-0.542894	0.142928	-3.79837	0.000145649	0.00595191
STAG3	897.837	-1.13487	0.299303	-3.79173	0.000149604	0.00609526
FAM53A	274.85	-1.49295	0.394127	-3.78798	0.000151877	0.00616939
METRNL	31.7401	1.7559	0.4639	3.78509	0.000153653	0.00622042
KIF7	57.3151	1.75475	0.463673	3.78445	0.000154048	0.00622042
IGFBP3	2.37539	1.16489	0.307877	3.78361	0.000154568	0.00622298
ADAMTSL4	96.5239	1.59353	0.421412	3.7814	0.000155946	0.00625993
CABIN1	3020.67	0.430106	0.113842	3.7781	0.00015803	0.00632494
LTB	15340.1	-0.810936	0.214769	-3.77586	0.000159459	0.00635168
C5AR1	6.32006	-1.68006	0.44498	-3.77559	0.000159632	0.00635168
ITGB2	11038.9	0.686863	0.182053	3.77287	0.000161381	0.00640256
CEBPD	52.8946	1.67038	0.443175	3.76912	0.000163821	0.00648046
CD2	3453.46	0.696948	0.185124	3.76476	0.000166708	0.00657554
F2RL2	93.3595	1.60779	0.427199	3.76355	0.000167515	0.00658828
PACS2	1452.06	-0.896868	0.238377	-3.76239	0.000168296	0.00659993
BST1	737.24	-1.05242	0.279965	-3.75911	0.000170521	0.00666621
SPTBN1	3274.4	-0.894993	0.238128	-3.75845	0.000170966	0.00666621
SCMH1	346.968	-1.4278	0.379968	-3.75768	0.000171498	0.00666786
MAP3K6	37.977	1.70697	0.454562	3.75519	0.000173208	0.00671514
PLEKHM1	1556.79	0.642988	0.171449	3.75031	0.000176615	0.00682779
PDGFA	4.87675	1.49258	0.398585	3.74469	0.000180618	0.0069402
CAMK4	4771.77	-0.375499	0.100303	-3.74366	0.000181358	0.0069402
GABARAPL1	906.05	-1.00972	0.269727	-3.7435	0.000181471	0.0069402
IMP4	1206.71	-0.468931	0.12527	-3.74338	0.000181563	0.0069402
H1F0	236.879	-1.25079	0.334532	-3.73894	0.000184801	0.00704419
ZBTB38	1473.01	1.13126	0.302862	3.73523	0.00018754	0.00712863
MPP1	607.928	-1.02918	0.275796	-3.73169	0.000190202	0.00720966
ADRB2	149.074	1.72642	0.46365	3.72354	0.000196445	0.00742563
DNAH11	147.451	-1.14738	0.308204	-3.72278	0.000197043	0.00742758
IRF2BP2	1641.12	-0.70446	0.18939	-3.71962	0.000199521	0.00750023
COL5A3	77.0895	1.71575	0.461469	3.71801	0.000200795	0.00752732
SLC35E3	199.586	1.20493	0.324159	3.71709	0.000201534	0.00753429
RBFA	974.862	-0.587514	0.158118	-3.71567	0.000202665	0.00755579
CAST	1705.99	0.638497	0.171947	3.71334	0.000204545	0.00760505
TRIM44	674.865	-0.969592	0.261525	-3.70746	0.000209352	0.00776258
DENND1C	4606.29	-0.518756	0.140086	-3.70312	0.000212968	0.00787519
INTS12	285.433	-0.987086	0.267569	-3.68909	0.000225062	0.00829983
CYBB	18.2969	-1.68011	0.455702	-3.68687	0.000227034	0.00834993
GRAP	5249.83	-0.531272	0.144311	-3.68144	0.000231922	0.00850672
CERS6	778.483	-1.02556	0.279356	-3.67115	0.00024146	0.00883277
SYNPO	14.2389	-1.52069	0.414383	-3.66976	0.000242774	0.00885701
RPS6	13185.4	-0.721821	0.196949	-3.66501	0.000247325	0.00899892
TRMT1	1005.16	-0.687595	0.187842	-3.66049	0.000251731	0.0091189
RFX2	547.526	-1.04009	0.284158	-3.66026	0.000251963	0.0091189
PDE3B	672.053	1.27147	0.347458	3.65936	0.00025285	0.00911938
MTPN	1825.75	0.639498	0.174783	3.65881	0.000253385	0.00911938
COL11A1	2.89472	1.0192	0.278606	3.65821	0.000253986	0.00911938
FAM200B	560.899	-0.698318	0.191201	-3.65228	0.000259923	0.00930412
LMNA	4619.3	1.41924	0.388652	3.65171	0.000260499	0.00930412
PLEC	8765.43	0.868872	0.238165	3.64819	0.000264091	0.00940771
ABCA3	224.512	1.12892	0.309569	3.64676	0.000265564	0.00942255
CCDC109B	2824.49	-0.595515	0.163314	-3.64645	0.000265892	0.00942255
BHLHE40	2489.82	1.58582	0.435064	3.64502	0.00026737	0.00945033
NOL7	886.801	-0.583618	0.160238	-3.64219	0.000270325	0.00952942
GPSM3	2142.97	-0.76332	0.209628	-3.64131	0.000271253	0.00952942
EEF1A1	55243.7	-0.523851	0.143886	-3.64073	0.000271868	0.00952942
XG	134.293	-1.48469	0.407931	-3.63956	0.000273099	0.00952942
CHMP7	9821.65	-0.713703	0.196096	-3.63956	0.00027311	0.00952942
GZMK	530.389	1.5151	0.416509	3.63761	0.000275176	0.00957695
PIK3IP1	5528.29	-0.655203	0.180234	-3.63528	0.000277674	0.00963926
BACE1	109.897	1.3576	0.373696	3.63289	0.000280261	0.0097043
BHLHE23	8.65923	1.54512	0.425459	3.63166	0.000281608	0.00972621
CDCA7L	376.471	-1.23681	0.341056	-3.62641	0.000287393	0.00990086
FCN1	24.6006	-1.64814	0.456133	-3.61329	0.000302337	0.0103894
PCED1B	5937.63	-0.965448	0.26736	-3.61105	0.000304965	0.0104516
ITPK1	841.601	0.565742	0.156703	3.61029	0.000305859	0.0104516
TESPA1	2646.05	-0.730506	0.202368	-3.60978	0.000306452	0.0104516
NKD1	163.145	-1.21774	0.338139	-3.6013	0.000316633	0.0107719
FNDC3B	123.725	1.54933	0.430306	3.60053	0.000317573	0.0107769
TIPIN	66.0059	-1.1225	0.311965	-3.59816	0.000320473	0.0108483
ENPP4	114.488	1.47982	0.411346	3.5975	0.000321291	0.010849
CSF3R	8.01126	-1.50252	0.418731	-3.58828	0.00033287	0.0112121
RNF149	2376.99	0.630772	0.175833	3.58734	0.000334065	0.0112246
TIPARP	320.402	1.19181	0.332431	3.58514	0.000336901	0.011292
SNTB2	1015.32	0.867356	0.24218	3.58145	0.000341689	0.0114066
VRK2	253.21	0.716554	0.200087	3.58122	0.000341996	0.0114066
PALLD	16.1205	1.60317	0.44892	3.57117	0.000355388	0.0118151
FAM187B	152.152	-1.1663	0.326626	-3.57073	0.000355982	0.0118151
FNDC3A	846.486	0.751666	0.210629	3.56868	0.000358786	0.011866
VOPP1	945.853	0.988006	0.276882	3.56833	0.00035926	0.011866
IL10RB	2908.86	0.470874	0.132002	3.56717	0.000360864	0.0118901
MRPS35	1022.55	-0.508651	0.142637	-3.56606	0.000362391	0.0119047
UBR1	1374.75	0.969184	0.271817	3.56558	0.000363054	0.0119047
APEX1	1602.36	-0.604622	0.169654	-3.56386	0.000365443	0.0119542
AGBL5	439.959	-0.70503	0.197906	-3.56245	0.000367411	0.0119843
PRKAR1B	165.212	-1.10597	0.310496	-3.56194	0.000368126	0.0119843
PICALM	931.905	0.69938	0.196629	3.55686	0.000375319	0.0121893
RPL5	9952.29	-0.549179	0.154521	-3.55408	0.000379302	0.0122894
ZDHHC21	48.1488	1.59871	0.450496	3.54877	0.000387039	0.0125103
DDX56	1431.22	-0.547745	0.154459	-3.54622	0.000390798	0.0126018
C9orf66	42.6222	1.50478	0.424603	3.54396	0.000394167	0.0126804
VPS13C	915.697	0.908314	0.256492	3.5413	0.000398168	0.0127789
KIAA0430	466.582	1.00817	0.285007	3.53734	0.000404175	0.0129412
PILRA	9.01191	-1.61661	0.457202	-3.53587	0.00040643	0.0129579
PPIL6	146.253	-0.809933	0.229069	-3.53576	0.000406601	0.0129579
ATRN	250.86	1.18005	0.333946	3.53366	0.000409842	0.0130258
ESYT3	166.329	1.30783	0.37016	3.53315	0.000410644	0.0130258
TTC39B	91.0262	1.2569	0.355927	3.53134	0.000413463	0.0130847
LLGL2	512.975	0.776996	0.220301	3.52697	0.000420346	0.0132716
PRMT1	2443.5	-0.610263	0.173235	-3.52276	0.000427081	0.013453
ZSCAN18	1184.15	-0.866379	0.246261	-3.51813	0.0004346	0.0136277
SLC9A1	855.732	0.808028	0.229677	3.51811	0.000434628	0.0136277
LRRC6	85.4731	-1.54439	0.439222	-3.5162	0.000437779	0.0136949
ADAMTSL5	36.5613	1.59724	0.45458	3.51365	0.000441994	0.0137951
TENM1	92.306	1.42489	0.405643	3.51267	0.000443624	0.0138007
IKZF2	339.478	0.976003	0.277879	3.51233	0.000444203	0.0138007
FAM206A	352.72	-0.587937	0.1675	-3.51007	0.000447993	0.0138868
R3HDM4	4539.39	-0.525723	0.150053	-3.50358	0.000459052	0.0141893
PNMT	11.8261	1.54378	0.440734	3.50274	0.000460493	0.0141893
CLIC1	2874.43	0.744167	0.212466	3.50252	0.00046088	0.0141893
GAL3ST4	315.984	-1.24633	0.356111	-3.49983	0.000465552	0.0142673
ACOT7	1397.74	0.907231	0.259305	3.4987	0.000467534	0.0142673
HTRA4	22.3636	1.59089	0.454754	3.49835	0.000468155	0.0142673
CNST	998.671	0.63387	0.181206	3.49805	0.000468666	0.0142673
HELZ	2060	0.598745	0.171209	3.49717	0.00047023	0.0142673
NECAP2	4760.17	-0.496721	0.142048	-3.49685	0.000470782	0.0142673
PTOV1	1897.08	-0.588513	0.168315	-3.4965	0.000471411	0.0142673
CXCR2	2.77081	1.01829	0.291257	3.49618	0.000471977	0.0142673
EPN2	35.7678	1.56935	0.449009	3.49513	0.000473823	0.0142673
RPL4	11751	-0.720715	0.206208	-3.49509	0.0004739	0.0142673
FAM117A	3479.36	-0.592789	0.169689	-3.49338	0.000476948	0.0143274
ABCA1	198.317	1.51449	0.433729	3.4918	0.000479786	0.0143604
HPSE	660.761	0.944698	0.270564	3.49159	0.000480158	0.0143604
GCNT4	139.191	-1.48198	0.424609	-3.49023	0.000482609	0.0144021
NPL	246.018	0.837634	0.240367	3.48482	0.000492475	0.0146643
PCNX	832.991	0.995645	0.286072	3.4804	0.000500661	0.0148646
PTPRJ	1586.03	0.885697	0.254509	3.48002	0.000501384	0.0148646
LIMD2	7037.58	-0.757065	0.217703	-3.47751	0.000506094	0.0149716
SVOPL	91.7678	-1.49352	0.429907	-3.47405	0.000512671	0.0151332
EMILIN2	19.1564	1.61141	0.464049	3.47251	0.000515612	0.0151708
CXorf48	3.28709	1.11621	0.321468	3.47222	0.000516171	0.0151708
DAPK2	236.159	1.60746	0.463077	3.47126	0.000518027	0.0151925
WSB2	827.974	0.529658	0.152634	3.47011	0.000520238	0.0152245
RPL13	27407.8	-0.753842	0.217944	-3.45887	0.000542443	0.0158253
CTIF	13.6736	1.47461	0.426366	3.45855	0.000543094	0.0158253
DENND2D	3335.42	-0.539377	0.156015	-3.45722	0.000545787	0.0158556
FLJ44635	4.84426	1.3849	0.40062	3.45688	0.000546463	0.0158556
PTPN4	1291.98	0.676217	0.195825	3.45317	0.000554036	0.0160411
YPEL1	215.217	1.16736	0.338325	3.45041	0.000559743	0.0161719
ANTXR2	1185.59	1.11937	0.324767	3.44668	0.000567521	0.0163619
PLEKHA5	22.5227	1.33129	0.386988	3.44014	0.000581404	0.0166943
FAM213A	344.851	-0.822921	0.239214	-3.4401	0.000581504	0.0166943
NLGN1	2.04814	0.871867	0.253746	3.43598	0.000590407	0.0169112
RPL7	10275.8	-0.572482	0.166657	-3.43509	0.000592366	0.0169112
IL18R1	208.719	1.46232	0.425726	3.43489	0.000592787	0.0169112
ZSWIM4	141.764	1.18613	0.345775	3.43034	0.000602816	0.0171613
ISCA1	1754.82	0.445967	0.130029	3.42975	0.000604128	0.0171628
CAPN2	3217.49	0.830213	0.242194	3.42788	0.000608308	0.0172455
WNT11	121.482	1.53652	0.448516	3.42579	0.000613024	0.0173431
MFSD10	3288.4	-0.508338	0.148451	-3.42427	0.000616451	0.0174039
ZNF215	422.373	-1.0168	0.297376	-3.41923	0.000627984	0.017669
FAR2	120.886	1.49164	0.436276	3.41903	0.000628437	0.017669
BRE	947.551	0.540343	0.158078	3.4182	0.000630364	0.0176819
MIER1	972.422	0.411086	0.120281	3.41771	0.000631498	0.0176819
EEF2	14288.3	-0.423401	0.123943	-3.41608	0.000635286	0.0177515
SYN1	132.996	-1.21282	0.355289	-3.41363	0.000641042	0.0178756
RPS6KA1	5049.27	0.602258	0.176568	3.41091	0.000647464	0.0180178
SLC1A4	78.3871	1.57774	0.462756	3.40945	0.000650946	0.0180777
DYNC1LI1	411.763	0.783068	0.230075	3.40354	0.000665192	0.0184357
AUTS2	604.815	-1.10273	0.324282	-3.40052	0.000672585	0.0186027
C15orf48	88.3349	1.356	0.398968	3.39877	0.000676887	0.0186837
SLC25A33	375.517	-0.931827	0.275063	-3.38768	0.000704859	0.0194165
ZNF354A	348.42	-0.766252	0.226437	-3.38395	0.00071451	0.0196425
POLR2G	910.681	-0.627153	0.185468	-3.38147	0.000720989	0.0197807
KCP	26.9783	1.48001	0.438783	3.37298	0.000743588	0.0203596
ERI3	693.097	-0.642967	0.191128	-3.36405	0.000768063	0.0209876
FAM185A	53.056	-1.35893	0.40428	-3.36135	0.000775614	0.0211514
MRPS30	987.789	-0.631419	0.18796	-3.35932	0.000781338	0.0212649
GPR68	54.759	1.40571	0.418941	3.35538	0.000792548	0.0215269
STRN	651.616	0.630312	0.18789	3.35468	0.000794558	0.0215385
MACC1	2.16999	1.07733	0.321379	3.3522	0.00080171	0.0216892
PLP2	1776.79	0.682965	0.203788	3.35134	0.00080421	0.0217137
INPP4A	2387.48	0.642077	0.191669	3.34992	0.000808341	0.021782
TNF	724.996	1.3431	0.401415	3.34592	0.000820115	0.0219823
G0S2	8.63686	-1.38129	0.412852	-3.34573	0.000820649	0.0219823
PDE6H	249.287	-1.38208	0.413238	-3.34451	0.000824275	0.0219823
MAMU-DPA	818.83	1.4099	0.421576	3.34436	0.000824726	0.0219823
TRPC4	5.94091	1.21478	0.363234	3.34436	0.000824737	0.0219823
TIGIT	1163.15	1.12882	0.337554	3.34411	0.000825466	0.0219823
CLCF1	10.64	1.29225	0.386752	3.3413	0.000833871	0.0221627
DNAJC13	709.949	0.763707	0.228609	3.34067	0.000835774	0.02217
CAMK1D	537.762	-0.657616	0.197458	-3.3304	0.000867205	0.022959
DAB1	5.6577	1.33976	0.402419	3.32927	0.000870751	0.0229937
TARSL2	399.455	-0.776535	0.233274	-3.32885	0.000872038	0.0229937
FUZ	495.282	-0.832836	0.250224	-3.32836	0.000873585	0.0229937
CENPV	310.261	-0.956986	0.288081	-3.32193	0.000893964	0.0234811
EVA1B	93.9151	1.16595	0.351039	3.32144	0.000895555	0.0234811
CRYBA1	14.4028	1.53921	0.463676	3.31958	0.000901543	0.0235927
PEG10	1.55505	1.09929	0.331228	3.31883	0.000903957	0.0236105
SLC25A6	14136.1	-0.556723	0.167863	-3.31654	0.000911402	0.0237159
COQ3	102.973	-1.37476	0.414528	-3.31644	0.000911707	0.0237159
SH3BGRL3	24824.9	0.560553	0.169046	3.31598	0.000913222	0.0237159
ZNF415	65.8561	-1.35141	0.407697	-3.31474	0.00091729	0.0237537
ITGA4	3294.91	0.737203	0.22242	3.31447	0.000918169	0.0237537
FNBP1	6460.81	0.360934	0.108923	3.31364	0.000920884	0.0237787
HIC1	45.3098	1.51308	0.457212	3.30937	0.000935065	0.0240992
APIP	359.672	-0.775532	0.234556	-3.30638	0.000945083	0.0243113
TNFRSF25	10493.1	-0.63611	0.192468	-3.30502	0.000949688	0.0243837
LDLRAD4	900.514	-0.758408	0.229716	-3.3015	0.000961705	0.0246457
LTBP3	1690.93	-0.788418	0.238996	-3.29887	0.000970733	0.0248303
NCKIPSD	507.046	-0.71742	0.217547	-3.29778	0.000974529	0.0248806
CHDH	93.5841	1.40017	0.424649	3.29724	0.000976411	0.024882
RPA4	25.3854	1.5252	0.462762	3.29586	0.000981223	0.0249579
TMEM8A	526.84	1.26607	0.384457	3.29315	0.00099073	0.0251527
FAM213B	72.4889	-1.41266	0.42973	-3.28733	0.00101141	0.02563
IL1RL1	47.3309	1.31027	0.398654	3.28674	0.00101353	0.0256359
PLEKHA2	215.183	0.843208	0.25659	3.28621	0.00101546	0.0256371
ARMCX1	178.659	-1.05541	0.32124	-3.28543	0.00101826	0.0256602
RORC	285.25	1.19298	0.363255	3.28413	0.00102299	0.0257318
SF3A2	857.911	-0.852024	0.259505	-3.28327	0.00102612	0.0257628
ABHD14B	1867.27	-0.566236	0.172654	-3.2796	0.00103953	0.0260514
FAM117B	530.305	-0.911213	0.277887	-3.27908	0.00104147	0.026052
CASK	242.301	1.16238	0.354713	3.27697	0.00104928	0.0261993
PPP3CC	2862	-0.489562	0.149451	-3.27574	0.00105386	0.0262656
CGA	561.054	1.51192	0.462019	3.27242	0.00106629	0.0265267
ERO1L	1050.54	0.679155	0.207576	3.27184	0.00106851	0.0265333
NUGGC	10.8108	1.36322	0.416969	3.26936	0.00107791	0.026718
GRINA	81.183	-1.01676	0.311119	-3.26806	0.00108289	0.0267926
CA8	365.662	-1.25421	0.383854	-3.26741	0.00108537	0.0268053
GTDC1	322.655	0.903559	0.276604	3.26662	0.00108841	0.0268317
PTK7	193.774	1.51515	0.464425	3.26243	0.00110463	0.0271822
PSME4	722.578	0.749582	0.229872	3.26087	0.00111072	0.0272827
ORC6	215.703	-0.680211	0.208633	-3.26032	0.00111286	0.0272861
SLC40A1	787.495	1.26156	0.387555	3.25518	0.00113321	0.0277352
TP53	621.249	-0.640889	0.196976	-3.25364	0.00113936	0.0278356
DUS1L	1499.43	-0.656262	0.201763	-3.25263	0.00114341	0.0278845
SMPD2	2276.75	-0.609252	0.18734	-3.25212	0.00114548	0.0278849
KIAA0319	25.4765	1.37605	0.423197	3.25155	0.00114776	0.0278906
IRS2	727.458	-1.30325	0.401077	-3.24938	0.00115655	0.028054
KNSTRN	37.7899	-1.194	0.36784	-3.24598	0.00117049	0.0283416
USP28	339.178	0.927991	0.285954	3.24525	0.00117348	0.0283636
MAN1A2	745.578	0.829978	0.256007	3.24201	0.00118688	0.0286367
AGTRAP	336.87	0.778331	0.240291	3.23912	0.00119898	0.0288775
LGALS3	2275.38	1.02799	0.317515	3.23759	0.00120543	0.0289519
ZBTB18	138.317	-1.15908	0.358031	-3.23738	0.00120633	0.0289519
EML2	1011.36	0.620308	0.191703	3.23577	0.00121316	0.029015
SCAPER	1871.04	0.992055	0.306592	3.23575	0.00121322	0.029015
KIF20A	60.8501	-1.16564	0.360517	-3.23325	0.00122389	0.0292188
RALGDS	5005.35	0.585742	0.181253	3.23163	0.00123086	0.0292988
NDUFAF4	285.877	-0.6025	0.186448	-3.23147	0.00123155	0.0292988
PRR5	952.015	0.888982	0.275315	3.22897	0.00124237	0.0295047
TMEM25	1654.6	-0.692502	0.21464	-3.22635	0.00125382	0.0297034
RAPGEF1	4144.38	0.451815	0.140052	3.22605	0.0012551	0.0297034
PABPC1	8055.3	-0.488452	0.151518	-3.22373	0.00126532	0.0298641
FAM211B	171.197	-0.91454	0.283726	-3.22332	0.00126714	0.0298641
CFD	17.7365	-1.46185	0.453565	-3.22302	0.00126848	0.0298641
CHST6	140.371	1.45665	0.4521	3.22196	0.00127318	0.029923
TMEM181	476.566	0.897715	0.279108	3.21637	0.00129824	0.0304593
NDUFS8	1108.65	-0.592704	0.184718	-3.2087	0.00133339	0.0312302
SIPA1L3	414.575	0.768621	0.239775	3.20559	0.00134785	0.0315147
PDCD1LG2	10.9014	1.31264	0.40967	3.20413	0.00135471	0.0316208
PTGDR	11.8658	1.16814	0.365107	3.19943	0.00137701	0.0320861
CHD9	696.096	0.876235	0.274252	3.195	0.0013983	0.0324989
ZNF414	1770.07	-0.719572	0.225267	-3.19431	0.00140164	0.0324989
ING1	393.413	-0.583327	0.182637	-3.19392	0.00140353	0.0324989
TRIM45	265.978	1.25055	0.391559	3.19377	0.00140427	0.0324989
UBE2D4	661.267	-0.791398	0.247898	-3.19244	0.00141076	0.0325936
RPL32	5020.39	-0.766156	0.24039	-3.18713	0.00143692	0.0331417
SSH1	240.656	0.903213	0.28348	3.18617	0.00144172	0.033196
VIPR2	214.553	1.39587	0.43822	3.18532	0.00144596	0.0332375
RAB27A	753.978	0.77331	0.243	3.18234	0.0014609	0.0335244
GMIP	3222.14	0.64053	0.201454	3.17954	0.00147512	0.0337935
TRIM24	633.85	-0.637134	0.200506	-3.17764	0.00148481	0.0339042
MSRB3	158.258	-1.46724	0.461744	-3.17761	0.00148493	0.0339042
CEP19	951.142	-0.581467	0.183113	-3.17546	0.00149598	0.0340592
GNL3	1688.99	-0.694274	0.218647	-3.17532	0.00149672	0.0340592
MORC2	307.985	-0.938467	0.295697	-3.17375	0.00150485	0.0341871
RAP1B	5256.22	0.589355	0.185824	3.17158	0.00151612	0.0343342
TSPAN2	212.263	1.17538	0.370604	3.17153	0.00151638	0.0343342
ABR	1385.82	0.633491	0.200015	3.16722	0.00153901	0.0347889
RBM26	910.379	0.619572	0.195716	3.16567	0.00154725	0.034917
PAFAH2	173.135	1.02965	0.325398	3.16427	0.00155472	0.0350276
PLCG2	40.9452	1.46791	0.464345	3.16124	0.00157097	0.0352963
ATG16L1	1485.72	0.600677	0.190022	3.16108	0.00157184	0.0352963
PLEK	482.396	1.39279	0.441161	3.15709	0.00159352	0.0356854
NHP2	1507.43	-0.670393	0.212356	-3.15693	0.00159441	0.0356854
PLEKHN1	71.0098	1.45512	0.461036	3.15621	0.00159836	0.0357151
C10orf95	101.19	-1.23627	0.391976	-3.15395	0.00161078	0.0359336
MTAP	508.383	-0.584757	0.185695	-3.14902	0.00163818	0.0364851
TRIP6	263.503	-0.854449	0.271419	-3.14808	0.00164344	0.0365424
CCPG1	984.524	0.708568	0.225129	3.14739	0.00164737	0.0365687
EMB	190.263	1.32513	0.421128	3.14661	0.00165173	0.0365687
GDPD5	147.86	1.27544	0.405361	3.14644	0.00165269	0.0365687
GAS2L3	3.24031	1.15816	0.36816	3.1458	0.00165634	0.0365901
GFI1	340.423	1.16359	0.369986	3.14497	0.00166106	0.0366349
LYRM5	61.1434	-1.17307	0.373573	-3.14014	0.00168866	0.0371833
DISP1	188.523	1.28094	0.408159	3.13832	0.00169917	0.0373542
CADM1	14.3383	1.36585	0.435552	3.13589	0.00171331	0.0376043
PAAF1	671.147	-0.635807	0.202799	-3.13516	0.00171758	0.0376375
CCR3	45.0347	1.45038	0.463025	3.1324	0.00173381	0.0379319
DNMT3A	645.914	-0.886895	0.283349	-3.13004	0.00174781	0.038177
UPP1	779.708	1.10563	0.353562	3.12712	0.00176529	0.038497
LINGO4	7.62683	1.32134	0.422647	3.12634	0.00176995	0.0385368
UBE2Q2	164.095	0.924734	0.295834	3.12585	0.00177291	0.0385395
RUNX3	2728.84	0.629539	0.201436	3.12526	0.00177649	0.0385559
RABL2B	352.361	-0.724915	0.23199	-3.12477	0.00177944	0.0385582
DMXL1	655.86	0.80813	0.258775	3.12291	0.00179072	0.0386883
LRRFIP1	2736.94	0.547298	0.175256	3.12284	0.00179113	0.0386883
RANBP1	914.823	-0.660347	0.211547	-3.12152	0.00179918	0.0388008
TNK1	1045.25	-0.910544	0.292281	-3.1153	0.00183757	0.0395161
IRS1	118.05	-1.28956	0.413956	-3.11521	0.00183816	0.0395161
STX1A	125.251	1.10145	0.353844	3.11282	0.00185311	0.0397746
PBLD	431.265	-0.867016	0.278702	-3.11091	0.0018651	0.0399689
RPL10A	6427.33	-0.744594	0.239636	-3.10719	0.00188873	0.0404118
HDGF	2333.93	-0.538378	0.173333	-3.10603	0.00189617	0.0405071
MAP4K2	4720.44	-0.574114	0.184903	-3.10494	0.00190316	0.040572
MAN2A2	1295.41	0.823785	0.265343	3.10461	0.00190533	0.040572
NUDCD2	134.802	-0.745271	0.240087	-3.10417	0.00190815	0.040572
AKAP5	272.79	0.913713	0.294848	3.09893	0.00194222	0.041232
METTL8	81.6311	0.988036	0.318993	3.09736	0.00195253	0.0413863
FAM212B	2.05978	1.06074	0.342684	3.09539	0.00196556	0.0415869
SALL2	47.9721	-1.39321	0.450148	-3.095	0.00196811	0.0415869
ARAP3	51.5638	1.42472	0.460492	3.09391	0.00197539	0.0416761
MYCBP2	4417.18	0.644078	0.208358	3.09121	0.00199343	0.0419917
POLD2	1140	-0.567474	0.183723	-3.08875	0.00201004	0.042276
GTF3A	1929.06	-0.589069	0.190754	-3.0881	0.00201439	0.0423022
CASS4	71.1417	1.43104	0.463567	3.08702	0.00202175	0.0423913
CD44	8483.15	0.532225	0.172514	3.08511	0.00203474	0.0425941
PALMD	79.6016	-1.42484	0.461908	-3.08468	0.00203768	0.0425941
RNPS1	5188.51	-0.492787	0.159794	-3.08389	0.00204311	0.0426421
ATP10A	5580.52	-0.601037	0.195013	-3.08204	0.00205588	0.0428429
PRKAB2	328.638	0.914605	0.296849	3.08104	0.00206278	0.0428781
SSBP2	2221.29	-0.540723	0.175509	-3.08088	0.00206387	0.0428781
TBC1D4	272.51	-1.05695	0.343384	-3.07803	0.00208373	0.0432247
N4BP1	1434.88	0.569777	0.185209	3.0764	0.00209518	0.043396
XYLB	10.9225	1.34395	0.437575	3.07135	0.0021309	0.0440689
C16orf13	834.629	-0.547203	0.178269	-3.06953	0.00214396	0.0442716
FAM109A	21.904	1.41492	0.461061	3.06884	0.00214893	0.0443071
DACT1	2029.05	-1.42232	0.463606	-3.06794	0.00215539	0.0443729
PATZ1	982.328	-0.530217	0.172954	-3.06565	0.002172	0.0446475
SLC19A1	86.0521	-1.20058	0.391821	-3.0641	0.00218328	0.0448116
NCOA7	1532.51	0.525846	0.171714	3.06234	0.00219612	0.0449678
SNED1	333.14	-1.16721	0.381193	-3.062	0.00219864	0.0449678
UNC45A	2308.58	0.539571	0.176247	3.06144	0.00220273	0.0449678
ME2	1306.48	-0.523239	0.170923	-3.06126	0.00220411	0.0449678
GJB3	6.11921	1.07049	0.349781	3.06045	0.00221004	0.0450214
NPM3	230.117	-1.05178	0.34381	-3.05918	0.00221945	0.0451454
PAIP2B	132.195	-1.09444	0.357984	-3.05723	0.0022339	0.0453044
OGT	6008.1	0.559186	0.182932	3.0568	0.00223714	0.0453044
MICALL2	10.1713	1.3861	0.45345	3.05678	0.00223725	0.0453044
SERPINE1	134.349	1.37606	0.450532	3.0543	0.0022559	0.0455849
OGDH	2235.15	0.645151	0.211245	3.05404	0.00225781	0.0455849
RGAG4	99.3512	1.38933	0.455305	3.05142	0.00227761	0.0458979
ALG6	500.155	0.617248	0.202304	3.0511	0.00228006	0.0458979
PTGER2	37.0231	-1.3058	0.428334	-3.04855	0.00229951	0.0462213
KIAA1109	1331.17	0.78361	0.257246	3.04615	0.00231789	0.0463493
LIMD1	437.056	0.944346	0.310017	3.04611	0.00231819	0.0463493
BMP2	1.48107	0.70359	0.231008	3.04573	0.00232115	0.0463493
AFAP1L2	35.3761	1.33243	0.437581	3.04499	0.00232688	0.0463493
LGMN	596.979	-0.661966	0.217412	-3.04475	0.00232873	0.0463493
FSD1L	23.3228	1.41341	0.464214	3.04473	0.00232888	0.0463493
RAE1	901.965	-0.571641	0.187754	-3.04462	0.00232973	0.0463493
PBX4	482.158	-0.740053	0.24317	-3.04336	0.00233954	0.0464765
C22orf23	38.0579	1.36602	0.449761	3.03722	0.00238773	0.0473648
ZNF101	493.59	0.74963	0.246889	3.0363	0.00239497	0.0474393
SLX4	89.4024	1.35796	0.447929	3.03165	0.00243222	0.0481071
RPS27A	12575	-0.770152	0.254151	-3.03029	0.00244315	0.0482531
EXOSC6	900.841	-0.740709	0.244501	-3.02947	0.00244986	0.0483155
TMEM199	452.12	-0.800557	0.264332	-3.0286	0.00245689	0.0483841
DNAJC1	473.055	1.26135	0.416621	3.02756	0.00246534	0.0484803
BZW2	1059.02	-0.492894	0.162841	-3.02685	0.0024712	0.0485061
SHMT1	334.01	-0.774733	0.25598	-3.02653	0.00247378	0.0485061
FA2H	11.0856	1.06508	0.351975	3.026	0.00247811	0.0485095
DIP2A	672.74	0.667257	0.220534	3.02564	0.00248108	0.0485095
C10orf35	112.679	-0.964849	0.318995	-3.02465	0.00248922	0.0485988
ATXN2L	2438.99	-0.477081	0.157833	-3.02269	0.00250538	0.0488441
ARHGEF12	142.767	1.25288	0.414675	3.02136	0.00251645	0.0489898
MGAT5	441.801	0.795585	0.263387	3.02059	0.00252283	0.0490322
CDKN1B	394.257	0.751869	0.248957	3.02007	0.00252713	0.0490322
OLFM4	14.3846	1.08581	0.359565	3.0198	0.00252944	0.0490322
S1PR1	6426.19	-0.775298	0.256804	-3.01903	0.00253585	0.0490866
GRHL1	5.54801	1.21193	0.401627	3.01754	0.00254835	0.0492584
SFXN3	796.763	0.751439	0.249122	3.01635	0.00255839	0.0493824
MKL2	568.762	-0.716017	0.237644	-3.01298	0.00258696	0.0498631
TBC1D10A	1364.77	-0.471325	0.156611	-3.00953	0.00261653	0.050321
ARHGAP35	899.381	0.719102	0.238956	3.00935	0.00261811	0.050321
BTG1	24682.8	-0.765342	0.254646	-3.00552	0.00265129	0.0508869
ALOX5AP	265.298	1.32412	0.440705	3.00455	0.00265977	0.0509777
DCAKD	320.57	-0.687559	0.228906	-3.00367	0.00266743	0.0510525
SATB1	3577.73	-0.743971	0.247844	-3.00177	0.00268414	0.0513003
PRKAR1A	3365.82	0.509292	0.169754	3.00017	0.00269826	0.0514431
HECA	2163.97	0.594052	0.198013	3.00007	0.00269917	0.0514431
IFNL1	14.2163	1.39242	0.464311	2.9989	0.00270956	0.0515687
MFAP1	348.365	0.65265	0.217698	2.99796	0.00271798	0.0515938
TAOK3	1599.61	0.52974	0.176704	2.9979	0.00271846	0.0515938
DLG1	575.367	0.589601	0.196714	2.99726	0.00272421	0.0516309
ITCH	1624.82	0.600148	0.200298	2.99627	0.00273305	0.0517266
ZNF41	87.7776	1.26043	0.420816	2.9952	0.00274262	0.0517497
SAMHD1	4837.09	0.643319	0.214837	2.99445	0.00274944	0.0517497
TIMM22	376.833	-0.649357	0.216872	-2.99419	0.00275173	0.0517497
PSMC5	4375.64	-0.360083	0.120277	-2.99379	0.0027554	0.0517497
BACH2	1483.95	-0.87929	0.293708	-2.99375	0.00275568	0.0517497
RPL27A	3284.88	-0.724194	0.241914	-2.9936	0.00275709	0.0517497
PLEKHG3	3813.6	0.669096	0.22363	2.99198	0.00277172	0.0519335
UBR2	1036.35	0.658086	0.219972	2.99167	0.00277452	0.0519335
DUSP18	654.609	0.936753	0.313499	2.98806	0.00280756	0.0524797
SUSD3	2246.89	-0.558054	0.186808	-2.98731	0.00281444	0.0525361
SH3RF1	18.0669	1.29527	0.433901	2.98518	0.00283414	0.0526975
SYNE3	1650.63	0.55501	0.185923	2.98516	0.00283432	0.0526975
MMP25	232.221	1.18241	0.396139	2.98483	0.00283738	0.0526975
MRPL49	2430.89	-0.560558	0.18781	-2.9847	0.00283857	0.0526975
ZNF292	1884.27	0.796918	0.267073	2.9839	0.002846	0.0527006
ANKDD1A	28.1401	1.38563	0.464376	2.98385	0.00284649	0.0527006
RPL8	23022.8	-0.647934	0.217266	-2.98222	0.00286165	0.0529094
SRCAP	2146.15	0.4868	0.163392	2.97933	0.0028888	0.053339
MLLT3	1254.21	-0.419881	0.141053	-2.97676	0.00291315	0.0537157
FAM19A5	7.86422	1.22434	0.411363	2.97629	0.00291756	0.0537242
MYO9A	422.617	0.890906	0.299463	2.97501	0.00292977	0.0538578
SASH3	5110.13	0.523005	0.175818	2.9747	0.00293273	0.0538578
ZNF654	234.618	0.874991	0.294346	2.97266	0.00295233	0.0541445
SLC35B3	444.666	-0.644228	0.217003	-2.96875	0.00299014	0.0547642
B4GALT5	32.0958	1.33772	0.451055	2.96575	0.0030195	0.0551997
LRRK1	13.7002	1.26801	0.427605	2.96537	0.00302318	0.0551997
SLC17A5	340.134	0.705521	0.237944	2.96508	0.00302609	0.0551997
FBXO10	144.248	1.17362	0.396612	2.95912	0.00308519	0.0561804
PPP2R5C	2929.5	-0.366512	0.123871	-2.95883	0.00308811	0.0561804
ZBTB14	410.326	-0.693726	0.234502	-2.9583	0.00309344	0.0562022
ATP5G2	3789.98	-0.514671	0.174097	-2.95623	0.00311427	0.0565053
SYNRG	1592.2	0.506949	0.171547	2.95516	0.00312507	0.0566258
TRAPPC5	735.201	-0.756601	0.256121	-2.95408	0.00313603	0.0567488
CCDC42B	19.7993	-1.31789	0.446313	-2.95284	0.00314867	0.0569019
CDKL5	14.272	1.29322	0.438278	2.95068	0.00317074	0.0572246
EHD1	3597.78	0.561273	0.190447	2.94713	0.00320742	0.0578101
STOML2	1832.41	-0.536713	0.182198	-2.94577	0.00322155	0.0579879
NSG1	150.74	1.17411	0.398712	2.94476	0.00323207	0.0581004
KLHL3	435.389	-1.1278	0.383084	-2.94399	0.00324012	0.0581457
RRAS2	477.286	-0.800178	0.271827	-2.9437	0.00324313	0.0581457
PA2G4	3000.24	-0.344316	0.117022	-2.94233	0.00325755	0.0583273
ZNF783	237.041	-1.01327	0.344505	-2.94122	0.00326924	0.0584597
ZC2HC1A	79.9509	1.31545	0.447633	2.93868	0.00329614	0.0588633
DUSP16	370.107	1.03208	0.351546	2.93584	0.00332643	0.0593264
RHD	5.72635	1.33085	0.453443	2.93499	0.00333562	0.0594125
TGFB2	3.35408	1.07223	0.365723	2.93182	0.00336982	0.0599431
SUSD4	333.601	-1.24606	0.425571	-2.92798	0.00341171	0.0605531
C11orf31	1611.97	-0.67341	0.230001	-2.92786	0.00341301	0.0605531
GPR114	1065.41	1.01637	0.347292	2.92655	0.00342743	0.0607298
SEL1L3	321.567	1.34372	0.4601	2.9205	0.00349474	0.0618419
PLK1	184.434	-1.10068	0.377572	-2.91517	0.00355499	0.0628264
KIAA0020	615.701	-0.655027	0.224766	-2.91426	0.00356533	0.0629274
MAML2	814.787	-0.848844	0.291544	-2.91155	0.00359644	0.0633243
TNNI1	2.54945	0.830845	0.285376	2.91141	0.00359805	0.0633243
TMEM106A	153.727	1.07847	0.370479	2.91102	0.00360249	0.0633243
NDFIP2	265.779	-0.840929	0.288911	-2.91068	0.00360643	0.0633243
ATRX	2966.43	0.569568	0.195728	2.91	0.00361431	0.0633808
TGIF2	411.854	-0.845722	0.290989	-2.90636	0.00365655	0.0639549
ANKRD33B	138.856	1.05085	0.361602	2.90609	0.00365978	0.0639549
PDLIM1	641.323	1.16744	0.401738	2.90597	0.00366115	0.0639549
CTSA	5796.19	0.51518	0.177347	2.90492	0.00367349	0.0640882
ACAT1	576.317	-0.757263	0.260861	-2.90293	0.00369685	0.0644131
CELA2A	7.04074	1.20759	0.41618	2.9016	0.00371267	0.0646062
FLCN	443.477	0.672864	0.232004	2.90023	0.00372887	0.0648053
RPL14	6798.75	-0.628031	0.216611	-2.89936	0.0037393	0.0649036
IPO4	897.389	-0.603246	0.20821	-2.8973	0.00376395	0.0651847
CFLAR	4145.1	0.470235	0.162306	2.8972	0.00376508	0.0651847
SLC27A3	58.278	1.24734	0.430839	2.89514	0.00378992	0.0654774
SF3A3	2061.39	-0.493382	0.170426	-2.895	0.00379161	0.0654774
CDK10	839.834	-0.574363	0.198528	-2.89311	0.00381444	0.0657882
ACBD6	325.499	-0.721159	0.249388	-2.89172	0.00383141	0.0659178
CXCR3	1281.85	0.961879	0.332712	2.89102	0.0038399	0.0659178
C5orf42	629.43	0.869715	0.300839	2.89097	0.00384058	0.0659178
PPP1R7	1260.82	-0.525758	0.181866	-2.89091	0.00384133	0.0659178
LRRN3	6.93608	1.15615	0.399991	2.89045	0.00384696	0.0659312
MDK	190.664	-1.02132	0.353623	-2.88816	0.00387497	0.0663278
TJP3	24.9132	1.255	0.435013	2.88497	0.00391453	0.0668918
FAIM3	7175.6	-0.686994	0.23815	-2.88471	0.00391775	0.0668918
SLC6A8	193.58	-0.816795	0.283386	-2.88227	0.00394827	0.0671871
DCTD	741.568	-0.511244	0.177396	-2.88193	0.00395245	0.0671871
FAM151B	45.1387	-1.31108	0.454947	-2.88183	0.00395378	0.0671871
ARMCX3	559.198	0.689788	0.239365	2.88174	0.0039548	0.0671871
UBE2D2	3174.89	-0.489657	0.169968	-2.88088	0.00396568	0.067288
ATP6V1B1	3.14481	0.922457	0.320446	2.87867	0.00399355	0.0676684
TMSB4X	129790	-0.528638	0.183664	-2.87828	0.00399846	0.0676684
ARHGEF7	1085.91	-0.636328	0.221107	-2.87792	0.00400302	0.0676684
SRSF5	12604.4	-0.298303	0.10368	-2.87716	0.00401274	0.0677486
PHLDA2	7.21055	1.29993	0.451882	2.87671	0.00401841	0.0677603
RSL1D1	2195.6	-0.400576	0.139273	-2.87619	0.00402501	0.0677653
ZNFX1	2726.09	0.588674	0.204692	2.87591	0.00402867	0.0677653
ABI3	280.605	0.913258	0.317766	2.87399	0.00405316	0.0680931
TBKBP1	39.4354	1.32969	0.462905	2.8725	0.00407241	0.0683321
OSBPL7	1375.78	0.595223	0.207356	2.87054	0.00409777	0.0686427
MTHFD1L	461.876	-0.85446	0.297692	-2.87029	0.00410101	0.0686427
FAS	922.524	0.874831	0.305125	2.86712	0.00414227	0.0690164
ZCCHC24	7.54505	1.20009	0.418577	2.86708	0.00414282	0.0690164
PSMD12	900.345	-0.502959	0.175433	-2.86696	0.00414435	0.0690164
KLHL32	118.957	-0.912881	0.318415	-2.86696	0.00414439	0.0690164
MRPS7	651.34	-0.571584	0.199392	-2.86663	0.00414869	0.0690164
VCL	1105.3	1.02907	0.359152	2.86527	0.00416657	0.0692291
SPOPL	86.2402	0.973591	0.340219	2.86166	0.00421424	0.0699358
CCR6	353.725	1.32393	0.462777	2.86085	0.00422509	0.0699573
RPL3	30251.9	-0.474505	0.165865	-2.86079	0.00422581	0.0699573
PNRC1	7142.72	-0.64496	0.225558	-2.85939	0.0042445	0.0701813
TCF3	1120.78	-0.571442	0.199986	-2.85741	0.00427118	0.0703731
C17orf50	19.6697	-1.32689	0.464374	-2.85737	0.00427172	0.0703731
RPL15	9596.29	-0.616229	0.215673	-2.85723	0.0042735	0.0703731
RNF220	2395.19	-0.450018	0.157524	-2.85683	0.00427896	0.0703731
BCAS4	199.766	0.690201	0.241616	2.85661	0.00428196	0.0703731
MICA	88.2001	1.02483	0.359124	2.8537	0.00432131	0.0709264
MAMU-DRB1	608.324	1.1196	0.392382	2.85335	0.00432605	0.0709264
GNB2L1	17768	-0.483595	0.169526	-2.85263	0.00433592	0.0710026
MED30	679.365	-0.61713	0.216511	-2.85033	0.00436734	0.0714311
BAZ1B	1533.22	0.408413	0.143416	2.84776	0.00440277	0.0719242
TRAP1	1445.78	-0.622795	0.218801	-2.8464	0.00442163	0.0721458
RPE65	1.97385	-0.753045	0.264687	-2.84504	0.00444055	0.0723677
IL17RA	2447.95	-0.665102	0.233868	-2.84393	0.00445613	0.0725347
LAT2	84.7472	1.23418	0.434181	2.84255	0.00447536	0.0727607
RRAGD	51.7637	-1.22059	0.429725	-2.8404	0.00450566	0.0731658
KIFAP3	145.721	0.804194	0.283239	2.83927	0.00452166	0.0732892
MLL2	3472.91	0.638469	0.224941	2.83838	0.00453425	0.0732892
CEP164	756.633	0.597317	0.21048	2.83788	0.00454149	0.0732892
ARNTL2	11.0423	1.16474	0.410444	2.83776	0.00454307	0.0732892
GRPEL1	705.039	-0.662128	0.233353	-2.83745	0.00454757	0.0732892
PHIP	3319.32	0.684607	0.241294	2.83723	0.00455067	0.0732892
KIF13B	354.22	0.839667	0.295964	2.83706	0.00455314	0.0732892
ITPKB	1568.99	-0.654592	0.230747	-2.83683	0.00455634	0.0732892
PLCD4	164.635	0.892476	0.314684	2.83611	0.00456674	0.0733698
GNG7	86.3071	-1.08945	0.384273	-2.83509	0.0045813	0.0734805
NT5E	0.993091	0.929488	0.327877	2.83487	0.00458443	0.0734805
AGPS	798.718	0.779551	0.275164	2.83304	0.00461082	0.0737869
TNFRSF10B	230.456	1.08619	0.383434	2.83279	0.00461439	0.0737869
SMYD3	297.446	-0.71595	0.25293	-2.83062	0.00464572	0.0741727
RPL34	5938.7	-0.606318	0.214218	-2.83037	0.00464942	0.0741727
PLXNA1	375.604	0.815267	0.288171	2.8291	0.00466786	0.0743797
SEPT6	7539.57	-0.566939	0.200449	-2.82834	0.00467902	0.0744702
CHN1	69.2642	1.28058	0.452938	2.82729	0.00469444	0.0746285
CSNK2A1	1354.66	-0.50018	0.177023	-2.82552	0.00472043	0.0747668
FAM118A	1813.27	-0.645811	0.228571	-2.82543	0.00472177	0.0747668
IFFO2	607.954	0.643469	0.227819	2.82448	0.00473579	0.0747668
ZNF782	104.656	-1.01633	0.359919	-2.82377	0.00474622	0.0747668
KIF3A	305.382	0.844462	0.299061	2.82371	0.00474707	0.0747668
PIK3R3	22.7126	1.27977	0.453245	2.82357	0.00474927	0.0747668
RPS24	2041.07	-0.686384	0.243113	-2.82331	0.00475302	0.0747668
ITSN1	303.222	0.98515	0.348937	2.82329	0.00475338	0.0747668
FAT2	0.810621	0.702889	0.249109	2.8216	0.0047784	0.0747668
GPRIN3	1489.07	-0.622535	0.220644	-2.82145	0.00478077	0.0747668
ZNF579	58.6024	-0.779059	0.276124	-2.82141	0.00478129	0.0747668
SLC4A10	17.4214	1.19069	0.422031	2.82133	0.00478248	0.0747668
CDKN2B	19.3694	1.30878	0.463916	2.82116	0.00478505	0.0747668
ZFP36L1	3661.49	-0.549725	0.194865	-2.82105	0.00478667	0.0747668
SLC11A2	184.574	0.999113	0.354183	2.82089	0.004789	0.0747668
TP73	8.22711	1.1218	0.39781	2.81994	0.00480321	0.0747668
RGMA	2.61019	0.849346	0.301205	2.81983	0.00480489	0.0747668
JDP2	3.07748	1.07937	0.38278	2.81981	0.00480514	0.0747668
RNASE4	989.215	0.682086	0.241904	2.81965	0.00480754	0.0747668
IL18BP	711.92	-0.540467	0.191729	-2.81891	0.00481877	0.0748321
LPL	192.2	-1.22685	0.435261	-2.81864	0.00482274	0.0748321
C1QTNF4	49.4744	-1.18663	0.421132	-2.81771	0.00483675	0.0749641
CAMK2D	966.276	-0.517167	0.183586	-2.81703	0.00484702	0.0750378
P4HA2	1.0288	0.589107	0.20922	2.81573	0.00486666	0.0752562
BIRC3	1901.14	-0.644901	0.229186	-2.81387	0.00489491	0.0756072
NR3C2	129.23	-1.13386	0.403074	-2.81302	0.00490781	0.0756587
XIRP2	3.51275	-0.911595	0.324074	-2.81292	0.00490937	0.0756587
SNAPC1	117.922	-0.906236	0.322337	-2.81145	0.00493184	0.0759191
ITGB1BP2	15.4549	1.29089	0.459292	2.81062	0.00494465	0.0760302
MMP17	19.0157	1.14386	0.407386	2.80781	0.004988	0.0766103
ZNF436	109.241	1.11453	0.397545	2.80353	0.00505472	0.0775278
TIMD4	16.5587	1.26786	0.452283	2.80324	0.00505913	0.0775278
APH1A	658.899	0.64591	0.230604	2.80095	0.00509523	0.0778613
TCP11L1	206.892	1.00356	0.358328	2.80069	0.00509942	0.0778613
NCOA2	501.37	0.784004	0.279936	2.80065	0.00509994	0.0778613
HMGCS1	166.617	1.05866	0.378036	2.80041	0.00510378	0.0778613
IL1B	13.2746	-1.13947	0.407051	-2.79933	0.00512088	0.0780347
RAB3A	98.0638	-0.883564	0.315693	-2.7988	0.00512924	0.0780746
SNX18	243.538	0.903441	0.322936	2.79758	0.00514869	0.0782719
DOCK8	3489.97	0.642088	0.229541	2.79727	0.00515371	0.0782719
MCTP1	53.6806	1.25083	0.44734	2.79616	0.00517145	0.0783111
RBM14	2053.26	-0.55747	0.199386	-2.79593	0.00517509	0.0783111
BOP1	2510.36	-0.415502	0.148618	-2.79577	0.00517768	0.0783111
ARID5A	1106.45	-0.79989	0.286122	-2.79562	0.00517996	0.0783111
DUS3L	733.397	-0.646618	0.231323	-2.79531	0.00518506	0.0783111
NOG	62.0178	-1.27316	0.455829	-2.79307	0.00522098	0.0787662
FOXK1	1596.2	-0.549772	0.196916	-2.79191	0.00523977	0.0789329
QTRT1	628.416	-0.62793	0.224955	-2.79136	0.00524871	0.0789329
B3GALT6	325.754	-0.664032	0.237918	-2.79101	0.00525437	0.0789329
ANAPC15	463.624	-0.650451	0.233081	-2.79067	0.0052599	0.0789329
KAT2A	1436.17	-0.620603	0.222391	-2.7906	0.00526103	0.0789329
AK1	5.60465	1.25153	0.448626	2.7897	0.00527571	0.0789957
GLUL	225.785	1.16136	0.416314	2.78963	0.00527683	0.0789957
ZNF142	941.247	0.658362	0.236142	2.788	0.00530352	0.0793081
ATP6V0C	3444.35	-0.524466	0.18816	-2.78734	0.00531429	0.0793819
SPIN2B	64.6162	-0.76965	0.276197	-2.7866	0.0053265	0.079391
LGALS14	43.293	-1.15087	0.413003	-2.78659	0.00532657	0.079391
SRGN	6376.11	0.519963	0.186625	2.78614	0.00533392	0.0794136
TMEM8B	103.705	-1.12571	0.404205	-2.785	0.00535285	0.0796082
TLE2	294.251	-0.929936	0.334006	-2.78419	0.00536616	0.0796406
IL1R1	110.461	1.26642	0.454907	2.78391	0.00537084	0.0796406
VEGFB	160.62	-0.86723	0.311527	-2.7838	0.00537258	0.0796406
SDC2	1.89875	0.804799	0.289144	2.78338	0.00537956	0.0796573
TET1	195.252	0.961163	0.345457	2.78229	0.00539767	0.0798001
CLCN6	412.995	0.793383	0.285175	2.78209	0.00540093	0.0798001
FIP1L1	1270.98	-0.471895	0.169682	-2.78106	0.00541824	0.0799053
HDAC9	54.2736	1.2652	0.454949	2.78096	0.00541979	0.0799053
KRTCAP3	100.424	-1.16664	0.419668	-2.77992	0.00543718	0.0800748
AP1S2	1621.54	0.563831	0.20288	2.77914	0.00545029	0.0801811
DNPH1	52.288	-1.27326	0.458498	-2.77702	0.00548601	0.080399
ADK	400.932	-0.528644	0.190366	-2.77699	0.00548656	0.080399
HNRPDL	5453.98	-0.381423	0.137355	-2.77691	0.00548785	0.080399
KIF5A	8.19719	0.902945	0.325168	2.77686	0.00548873	0.080399
ISCA2	482.361	-0.592895	0.213659	-2.77496	0.00552081	0.0807819
AHI1	674.358	0.958687	0.345675	2.77338	0.00554778	0.0810037
ETS2	346.817	0.741278	0.267284	2.77337	0.00554787	0.0810037
SYNGR2	1496.33	0.542642	0.195735	2.77232	0.00556576	0.0811778
ZNF143	986.527	0.605877	0.21864	2.77112	0.00558646	0.0812664
APRT	3470.9	-0.563882	0.203494	-2.771	0.00558837	0.0812664
PTTG1IP	784.084	0.607419	0.219212	2.77092	0.00558975	0.0812664
BCL2L11	602.557	0.699135	0.252376	2.77021	0.00560208	0.0812821
PGAM4	75.1119	1.17908	0.425653	2.77004	0.00560489	0.0812821
CCDC167	532.903	0.811944	0.29314	2.76982	0.00560875	0.0812821
DPYSL2	415.443	0.934433	0.33746	2.76902	0.00562251	0.0813125
FLNA	40859.7	0.518462	0.187238	2.769	0.0056228	0.0813125
MTMR12	160.093	0.908158	0.328168	2.76736	0.00565131	0.081638
RPL22	2800.32	-0.662535	0.239459	-2.76679	0.00566104	0.0816918
PMVK	822.178	0.607848	0.219752	2.76606	0.00567382	0.0817285
METTL21A	386.616	-0.710045	0.256709	-2.76596	0.00567559	0.0817285
TMEM243	1969.59	-0.527551	0.190875	-2.76385	0.00571243	0.082172
ACAD10	275.69	-0.716779	0.259596	-2.76113	0.00576016	0.0827712
LTB4R	43.5427	1.28123	0.464355	2.75915	0.00579523	0.0829784
SMG1	2171.28	0.652241	0.2364	2.75906	0.00579677	0.0829784
SRC	113.899	1.27446	0.461925	2.75901	0.00579767	0.0829784
DUSP4	496.367	0.872699	0.316317	2.75894	0.00579898	0.0829784
IL15	93.1717	1.09293	0.396378	2.7573	0.00582807	0.0833071
PTPN22	878.162	0.737829	0.267643	2.75676	0.00583767	0.0833568
IK	4263.63	-0.321814	0.116799	-2.75527	0.00586428	0.083649
HSPA2	207.859	1.17999	0.42835	2.75473	0.00587413	0.0837017
AIF1	15.4847	-1.27387	0.462968	-2.75153	0.00593179	0.084435
S100A10	8723.61	0.620085	0.225444	2.75051	0.00595025	0.0845984
OSTM1	594.53	0.794371	0.28884	2.75021	0.00595571	0.0845984
IL17RB	24.6318	1.26841	0.461303	2.74962	0.00596638	0.0846617
KLHDC3	3117.78	-0.364548	0.132621	-2.74879	0.00598161	0.0847893
MAMLD1	45.8409	1.22825	0.447015	2.74768	0.00600179	0.0849868
EXOC4	984.482	0.694555	0.25287	2.74669	0.00602	0.0851561
THBD	17.5773	-1.24062	0.451768	-2.74616	0.00602982	0.0852064
MRM1	320.345	-0.655166	0.238673	-2.74504	0.00605043	0.085409
SESTD1	24.1612	1.22133	0.445033	2.74435	0.00606314	0.0854998
AKR1C3	18.375	1.21749	0.443898	2.74273	0.00609315	0.0858339
TCEA3	261.108	-1.27319	0.464415	-2.7415	0.00611596	0.0859839
RHBDF2	351.048	0.714931	0.260837	2.74091	0.00612693	0.0859839
WDR18	606.776	-0.553031	0.201782	-2.74073	0.00613026	0.0859839
ABTB1	2684.71	-0.489671	0.178669	-2.74065	0.0061317	0.0859839
FAM120C	160.668	-0.732721	0.26738	-2.74038	0.0061369	0.0859839
MTMR9	176.312	0.936174	0.341655	2.74012	0.0061417	0.0859839
HDHD3	43.7029	1.24487	0.454574	2.73854	0.00617128	0.0863092
CD33	124.166	-1.20287	0.439537	-2.73668	0.00620619	0.0867082
AHDC1	124.693	-0.870327	0.318144	-2.73564	0.00622599	0.0868956
CHCHD4	110.737	-0.910497	0.33289	-2.73513	0.00623557	0.0869402
GZMA	72.2248	1.25855	0.460279	2.73433	0.00625076	0.0870628
PITHD1	1163.25	-0.572523	0.209424	-2.7338	0.00626089	0.0871148
FAM20A	13.2368	1.16664	0.426813	2.73337	0.00626899	0.0871383
CHCHD3	498.224	-0.640915	0.234637	-2.73152	0.00630433	0.0875402
FXR1	1013.55	-0.43225	0.158335	-2.72997	0.0063341	0.0878639
C5orf52	1.96046	1.10806	0.406041	2.72893	0.00635403	0.0880505
SLC6A6	805.831	0.733803	0.269033	2.72756	0.00638048	0.0881933
MS4A1	11.8932	1.21934	0.447116	2.72712	0.00638904	0.0881933
PSMA5	1633.58	0.412428	0.151234	2.72708	0.00638969	0.0881933
PLK1S1	768.241	-0.452514	0.165949	-2.72683	0.00639453	0.0881933
NGFR	22.9674	1.23261	0.452081	2.72652	0.00640059	0.0881933
BTLA	336.582	-0.895381	0.328413	-2.72639	0.00640322	0.0881933
SLCO4C1	47.1713	1.24898	0.458166	2.72604	0.00640988	0.0881958
FAM60A	677.885	-0.6571	0.24123	-2.72395	0.00645063	0.0886668
C14orf182	1.75254	1.00949	0.370649	2.72356	0.00645826	0.0886822
EIF2D	1307.98	-0.479071	0.175928	-2.72312	0.00646689	0.0887111
DDX27	997.622	-0.414653	0.152299	-2.72263	0.00647638	0.0887518
PRAP1	1.80558	-0.814651	0.299528	-2.71979	0.00653244	0.08943
BRIX1	634.338	-0.473534	0.174202	-2.7183	0.00656192	0.0897433
SQLE	247.106	0.739554	0.272104	2.71791	0.0065695	0.0897567
GPC1	164.871	1.25911	0.463321	2.71757	0.0065763	0.0897596
YDJC	712.369	-0.712054	0.262076	-2.71698	0.00658812	0.0897651
PLEKHB1	212.059	-0.931991	0.343036	-2.71689	0.0065899	0.0897651
TMED5	342.055	0.726177	0.267502	2.71466	0.00663446	0.0902817
FAM65C	68.1801	1.23583	0.455591	2.71258	0.0066762	0.0907589
C5orf63	636.653	-0.506762	0.187099	-2.70853	0.00675818	0.0917208
SMIM3	2027.01	0.577739	0.213339	2.70808	0.00676732	0.0917208
CACNB3	522.998	0.942737	0.348151	2.70784	0.00677236	0.0917208
ALDOA	9096.57	-0.43591	0.160986	-2.70776	0.00677392	0.0917208
CD200R1L	65.5393	1.24954	0.461539	2.70733	0.00678258	0.0917469
RPUSD3	727.587	-0.442904	0.16364	-2.70657	0.0067982	0.0918669
MRPS22	308.803	-0.559048	0.206642	-2.7054	0.0068223	0.0921011
CHEK2	212.712	-0.73184	0.270554	-2.70496	0.00683116	0.0921293
ITGB8	4.04303	1.10889	0.41022	2.70316	0.00686833	0.0925388
SSRP1	1068.53	-0.390778	0.14459	-2.70267	0.0068786	0.0925836
RAN	3766.98	-0.412851	0.152775	-2.70234	0.00688526	0.0925836
RAD54L	34.2696	-1.21508	0.449731	-2.70179	0.0068967	0.0926289
POGZ	894.678	0.561666	0.207907	2.70152	0.00690224	0.0926289
RPL24	4391.58	-0.633001	0.234401	-2.70051	0.00692339	0.0928211
CIR1	571.127	-0.581243	0.215273	-2.70002	0.00693353	0.0928656
CEACAM3	1.0208	-0.735951	0.272605	-2.69969	0.00694037	0.0928659
LGALS1	1768.42	1.17973	0.437184	2.69847	0.00696591	0.0929442
TTC23L	67.7658	1.07841	0.39964	2.69845	0.00696623	0.0929442
MRPL14	664.827	-0.677604	0.25111	-2.69843	0.00696672	0.0929442
GTF3C5	724.294	-0.526885	0.195343	-2.69723	0.00699192	0.0931152
GCAT	113.781	-1.20336	0.446156	-2.69717	0.00699322	0.0931152
ZBTB10	234.902	-1.00908	0.374172	-2.69682	0.00700042	0.0931199
AMBRA1	753.214	0.616904	0.228816	2.69607	0.00701625	0.0931642
PERP	43.4019	1.25143	0.464182	2.696	0.00701778	0.0931642
MDM2	398.847	0.590573	0.219094	2.69552	0.00702788	0.0931642
S1PR2	13.78	1.25075	0.464127	2.69483	0.00704237	0.0931642
CNN2	11845.3	-0.38463	0.142732	-2.69477	0.00704378	0.0931642
NT5C	1244.55	-0.578364	0.214654	-2.6944	0.0070516	0.0931642
IQSEC1	1072.4	0.574555	0.213269	2.69404	0.00705927	0.0931642
CDKN2A	35.1687	1.18166	0.438642	2.6939	0.00706211	0.0931642
MIER3	140.259	0.826717	0.306902	2.69375	0.00706537	0.0931642
PDIA5	147.862	-0.80823	0.30021	-2.69222	0.00709787	0.0934743
SNURF	270.288	-0.508079	0.188737	-2.69199	0.00710262	0.0934743
AK9	9.75245	1.24336	0.46244	2.6887	0.00717307	0.0943103
DUS2L	681.311	0.517081	0.192448	2.68686	0.00721266	0.0946631
CRIP2	256.642	0.99886	0.371765	2.68681	0.00721382	0.0946631
WWC2	4.50862	0.893223	0.332622	2.6854	0.00724423	0.0949706
DTNBP1	1587.25	-0.589005	0.219625	-2.68187	0.00732116	0.0957956
PRR22	6.3473	-1.1245	0.419298	-2.68187	0.00732124	0.0957956
AGPAT4	259.113	1.01632	0.379257	2.67977	0.00736729	0.0963056
XRCC1	1366.48	-0.436081	0.162771	-2.6791	0.00738193	0.0963581
RARB	4.49553	-1.16873	0.436265	-2.67894	0.00738548	0.0963581
MAPK12	9.97053	1.1637	0.434641	2.67738	0.00742015	0.0967034
CDHR5	5.26622	1.18601	0.44302	2.6771	0.00742615	0.0967034
EPS15	1044.6	0.657569	0.245883	2.67432	0.00748809	0.0974168
ARRDC3	788.297	0.745997	0.279017	2.67366	0.00750284	0.0975154
SLC1A1	1.85664	0.882794	0.330364	2.67219	0.00753577	0.09785
COA5	322.681	-0.650614	0.243718	-2.66954	0.00759553	0.0984906
HUWE1	2654.76	0.526787	0.197346	2.66936	0.00759958	0.0984906
SDC4	28.6325	1.23516	0.462827	2.66872	0.00761407	0.0985845
MLH3	387.77	0.605113	0.226819	2.66782	0.00763446	0.0987545
RCC1	562.712	-0.575599	0.215807	-2.66719	0.00764874	0.0987685
ANGPT2	9.27355	1.23455	0.462874	2.66714	0.00765006	0.0987685
NRIP1	1344.63	-0.764762	0.286945	-2.66518	0.00769462	0.0991486
TLX2	10.5482	1.09199	0.40982	2.66455	0.00770905	0.0991486
PMEPA1	79.62	-1.05361	0.39542	-2.66454	0.00770933	0.0991486
IRX3	4.3031	1.0946	0.410815	2.66446	0.00771111	0.0991486
MEGF9	305.16	0.888029	0.333373	2.66377	0.00772708	0.0991486
KCTD7	137.845	1.18594	0.445255	2.66351	0.00773302	0.0991486
PIWIL1	76.1318	-1.1758	0.441458	-2.66345	0.0077343	0.0991486
WAS	1018.62	-0.561694	0.210901	-2.6633	0.00773779	0.0991486
SSH3	164.579	0.910265	0.34194	2.66206	0.00776638	0.099365
RALA	903.93	-0.346151	0.130037	-2.66194	0.00776928	0.099365
HERC3	2710.83	-0.480006	0.180372	-2.6612	0.00778616	0.0994177
MICAL2	315.92	0.841552	0.316239	2.66112	0.00778801	0.0994177
ATP6V0E2	2366.48	-0.415342	0.156158	-2.65976	0.00781967	0.0996912
C7orf31	2.62926	-0.739767	0.278153	-2.65957	0.00782409	0.0996912
POLR3K	459.711	-0.58304	0.219284	-2.65884	0.00784099	0.09976
SLC25A5	4178.86	-0.46677	0.175563	-2.65871	0.00784415	0.09976
ATP5A1	14517.2	-0.380652	0.143198	-2.65822	0.00785551	0.0998112
CEP85	406.155	0.909401	0.342166	2.65778	0.00786582	0.0998489
ING4	1107.12	-0.501314	0.188719	-2.65641	0.00789781	0.100162
SORCS1	1.09394	0.483449	0.182077	2.65518	0.00792657	0.100433
CD82	1082.14	0.734574	0.27673	2.65448	0.0079431	0.100549
CENPQ	27.3091	-1.16038	0.437316	-2.65342	0.00796804	0.100632
BTBD2	1622.8	-0.551632	0.207926	-2.65302	0.00797759	0.100632
FAM204A	791.409	-0.46962	0.177017	-2.65297	0.00797869	0.100632
BRSK2	32.952	1.23138	0.464155	2.65295	0.00797927	0.100632
PACS1	3984.65	-0.48156	0.18163	-2.65132	0.00801786	0.100916
HLCS	297.34	0.830602	0.313291	2.65122	0.00802022	0.100916
FBL	1451.37	-0.613411	0.231384	-2.65106	0.00802403	0.100916
PPP6R3	1401.29	0.436075	0.1647	2.64769	0.00810445	0.101769
ERCC6	833.272	0.530143	0.200236	2.64759	0.00810682	0.101769
WIBG	571.684	-0.681555	0.257567	-2.64612	0.00814202	0.102117
MCF2L2	0.752694	0.553833	0.20933	2.64575	0.00815107	0.102125
TTBK2	376.872	0.829774	0.313662	2.64544	0.00815848	0.102125
EXOSC7	536.733	-0.536495	0.202821	-2.64516	0.00816523	0.102125
ELK1	395.02	-0.499001	0.188788	-2.64318	0.00821313	0.10263
DPH2	824.473	-0.496096	0.18786	-2.64078	0.00827145	0.103264
PPA1	919.515	-0.603853	0.228838	-2.63878	0.00832043	0.10378
MTIF2	2168.52	-0.508816	0.192867	-2.63817	0.00833559	0.103874
EVI5L	646.107	-0.666743	0.25295	-2.63586	0.00839233	0.104461
MEI1	258.832	0.689523	0.261615	2.63564	0.00839799	0.104461
ST13	2259.48	-0.423769	0.160856	-2.63446	0.00842719	0.104709
ZNF532	19.5589	1.14916	0.436246	2.63421	0.00843332	0.104709
TMEM108	15.1781	0.983848	0.373717	2.6326	0.00847343	0.10507
DHODH	375.697	-0.672288	0.255388	-2.63242	0.0084779	0.10507
CLINT1	2368.33	0.481716	0.18303	2.63189	0.00849108	0.105138
PTTG1	742.962	0.863544	0.328217	2.63101	0.0085131	0.105315
GSTA4	111.795	-0.888121	0.337823	-2.62896	0.00856472	0.105768
KRT222	297.811	-1.11532	0.424247	-2.62894	0.00856525	0.105768
ACTA2	37.7224	1.10384	0.41994	2.62858	0.00857434	0.105784
ZNF180	155.494	1.05664	0.402086	2.62789	0.00859156	0.1059
RHOC	647.611	1.02298	0.389372	2.62726	0.00860752	0.106001
POM121C	750.328	0.639372	0.243461	2.62617	0.00863505	0.106244
OPTN	1593.13	0.5939	0.226278	2.62465	0.00867381	0.106624
MRPL37	2236.1	-0.306874	0.116976	-2.62339	0.00870604	0.106924
CLCN5	28.722	1.20158	0.458219	2.62229	0.00873398	0.107122
NPC2	281.647	-0.549422	0.209538	-2.62206	0.00873991	0.107122
SLC43A2	334.205	0.710651	0.271051	2.62184	0.00874576	0.107122
TWIST1	2.93484	0.951883	0.36319	2.6209	0.00876989	0.107321
EP300	2989.31	0.52166	0.199078	2.62037	0.00878334	0.107389
PELI3	44.7319	1.12283	0.428711	2.61907	0.00881688	0.107652
SHB	90.2646	1.10178	0.4207	2.61893	0.00882073	0.107652
RAB11FIP1	640.228	0.540736	0.2066	2.61732	0.00886244	0.108065
SLC9A8	373.207	0.780521	0.298312	2.61645	0.00888483	0.108241
PFDN1	1374.64	-0.437548	0.167301	-2.61533	0.00891417	0.108501
DOCK11	2276.97	0.589919	0.225616	2.6147	0.00893064	0.108604
CUTA	1958.58	-0.502979	0.192499	-2.61288	0.00897817	0.109085
SYNE2	2286.98	0.936403	0.358427	2.61254	0.00898734	0.109099
RBMS3	40.2811	-1.20162	0.460242	-2.61085	0.00903181	0.109496
CD70	36.8884	1.21064	0.463726	2.61068	0.00903615	0.109496
GNL3L	1031.16	0.664313	0.254549	2.60977	0.00906037	0.109669
L3MBTL3	406.134	0.611763	0.234434	2.60954	0.00906652	0.109669
RPS2	21458.4	-0.625854	0.239994	-2.60779	0.00911286	0.110083
RPS16	12267.6	-0.548329	0.210278	-2.60764	0.00911694	0.110083
PYCARD	498.433	0.676613	0.259639	2.60597	0.00916135	0.110521
ANKIB1	356.397	0.594929	0.228378	2.60502	0.00918677	0.110729
MRPL9	901.678	-0.477522	0.183357	-2.60434	0.00920527	0.110854
TINAGL1	16.2652	1.00162	0.384784	2.60306	0.00923954	0.111169
CPEB2	236.524	0.760096	0.292203	2.60126	0.00928829	0.111656
ZNF354C	89.4045	1.05348	0.405053	2.60084	0.00929945	0.111692
ARL2	1645.52	-0.661618	0.254444	-2.60025	0.00931561	0.111787
MAFB	20.4891	-1.18296	0.454997	-2.59993	0.00932419	0.111792
PNPLA7	1595.27	-0.562466	0.216441	-2.5987	0.00935777	0.112096
UBR5	1571.09	0.587064	0.225971	2.59797	0.00937777	0.112236
TTC3	1059.87	0.573944	0.221025	2.59674	0.00941133	0.112539
ARHGEF19	522.747	-0.736417	0.283717	-2.5956	0.00944259	0.112814
FBXO28	375.932	0.665691	0.256787	2.59238	0.00953139	0.113775
MAMU-DRB5	526.691	1.03298	0.398564	2.59174	0.00954913	0.113887
TBP	476.901	-0.556929	0.21499	-2.59049	0.00958385	0.114201
MSC	67.103	1.19538	0.461516	2.59012	0.00959427	0.114225
SULT1A1	9.84183	-1.19829	0.462693	-2.58982	0.00960271	0.114225
ADAM17	473.703	0.554914	0.21438	2.58846	0.00964059	0.114496
GCLM	701.998	0.556466	0.214985	2.5884	0.00964232	0.114496
CISD1	281.375	-0.593079	0.229283	-2.58667	0.00969094	0.114973
CORO7	1404.74	0.543014	0.20996	2.58627	0.009702	0.115004
ZNF394	1845.3	-0.596245	0.230646	-2.58511	0.00973476	0.115292
ABCB10	956.207	0.463666	0.179406	2.58445	0.00975357	0.115356
EOMES	248.732	1.03399	0.400103	2.58432	0.00975707	0.115356
WDR59	477.832	0.531604	0.205749	2.58375	0.00977315	0.115445
TMEM104	405.739	0.708208	0.274277	2.58209	0.00982043	0.115903
FUBP1	848.155	-0.406641	0.157509	-2.5817	0.00983151	0.115933
STOML1	107.774	0.830958	0.321986	2.58073	0.00985919	0.115991
CCDC59	496.85	-0.624871	0.242133	-2.5807	0.00986008	0.115991
SACS	449.381	0.72616	0.281411	2.58042	0.00986793	0.115991
DYNC1H1	3135.02	0.558568	0.216471	2.58033	0.00987046	0.115991
KIAA1958	159.089	-0.898053	0.348282	-2.57853	0.00992225	0.116499
ACP2	256.461	0.783723	0.304008	2.57797	0.00993828	0.116523
KPNA4	649.5	0.530768	0.205895	2.57786	0.00994146	0.116523
FRA10AC1	210.298	-0.646072	0.250683	-2.57725	0.00995896	0.116559
BTD	272.99	0.787564	0.305594	2.57716	0.00996169	0.116559
DDX49	574.998	0.480286	0.186459	2.57583	0.00999998	0.116779
HNRNPD	4644.76	-0.383816	0.149008	-2.57581	0.0100005	0.116779
RPL9	11753.7	-0.617702	0.239862	-2.57523	0.0100172	0.116779
CLPP	1294.5	-0.615166	0.238881	-2.5752	0.0100182	0.116779
SCLY	190.708	-0.750278	0.291368	-2.57502	0.0100234	0.116779
HIVEP1	1678.78	0.75201	0.292087	2.57461	0.0100353	0.116817
ARSJ	12.3518	-1.10084	0.42764	-2.57422	0.0100466	0.116817
TNFRSF1A	261.711	0.932801	0.362428	2.57376	0.0100601	0.116817
TRIM47	88.7011	1.16655	0.453275	2.57359	0.0100648	0.116817
TMEM244	3.76466	1.00885	0.392026	2.57343	0.0100695	0.116817
TOMM34	261.528	-0.880981	0.34251	-2.57213	0.0101076	0.117091
CCDC88C	4138.46	0.434132	0.168789	2.57203	0.0101104	0.117091
KIAA1841	70.8097	1.09171	0.424651	2.57084	0.0101453	0.117313
COL27A1	61.6838	-1.19176	0.463576	-2.57079	0.0101467	0.117313
USH1C	367.977	0.991897	0.385972	2.56987	0.0101738	0.117525
ITSN2	3402.71	0.43443	0.1691	2.56908	0.010197	0.117694
HSF2	553.526	-0.630116	0.245363	-2.5681	0.0102258	0.117843
RALB	823.834	0.598252	0.23296	2.56805	0.0102273	0.117843
ST3GAL5	158.742	0.82928	0.32299	2.56751	0.0102431	0.117926
KIF16B	328.462	0.66157	0.257784	2.56637	0.010277	0.118216
SCIMP	17.5512	1.18669	0.462688	2.56478	0.0103242	0.118659
TCTN1	49.4801	1.02271	0.398943	2.56356	0.0103606	0.118911
HNRNPL	4929.42	-0.365889	0.142738	-2.56337	0.0103663	0.118911
PSMG3	717.058	-0.462708	0.180522	-2.56316	0.0103723	0.118911
XKR9	7.05852	1.11001	0.433266	2.56196	0.0104084	0.119101
FSTL3	34.6568	-1.14582	0.44725	-2.56193	0.0104092	0.119101
STC1	3.9932	0.802243	0.313165	2.56173	0.0104152	0.119101
NPTN	1460.62	0.5217	0.203842	2.55933	0.0104873	0.119728
AXL	109.735	0.928809	0.362912	2.55932	0.0104876	0.119728
PCM1	1828.87	0.514163	0.200966	2.55846	0.0105138	0.119926
CALHM2	352.333	0.997874	0.390123	2.55785	0.0105322	0.120036
TRIM3	481.024	0.561204	0.219443	2.55741	0.0105456	0.120087
RFX8	80.3676	-1.18738	0.464433	-2.55662	0.0105694	0.120258
PVRL4	5.12814	0.781296	0.305651	2.55617	0.010583	0.120312
MGMT	704.482	-0.504853	0.197569	-2.55533	0.0106088	0.120418
CIRBP	5687.53	-0.452054	0.176909	-2.55529	0.01061	0.120418
TSC22D2	3175.9	0.768392	0.30077	2.55475	0.0106264	0.120503
TSPAN9	50.8804	1.186	0.464425	2.55369	0.0106589	0.120771
PLXNC1	387.854	0.834642	0.326935	2.55293	0.0106821	0.120934
EIF2B2	660.452	0.438126	0.171776	2.55057	0.0107547	0.121298
SETBP1	60.1168	1.17973	0.462656	2.54991	0.0107751	0.121298
KARS	2840.69	-0.311362	0.122111	-2.54982	0.010778	0.121298
ZNF219	337.042	-0.768176	0.301271	-2.54978	0.0107791	0.121298
BCL2	2062.19	-0.563	0.220825	-2.54953	0.0107868	0.121298
WBSCR22	3024.38	-0.46472	0.182278	-2.54951	0.0107876	0.121298
NSUN2	1070.2	-0.488902	0.191778	-2.54931	0.0107936	0.121298
ISOC2	110.167	-1.02121	0.400624	-2.54904	0.0108019	0.121298
CLDN4	58.6209	1.18297	0.464103	2.54894	0.010805	0.121298
ATRIP	416.975	-0.654704	0.256884	-2.54863	0.0108146	0.121298
SEPT9	5978.8	-0.434919	0.17066	-2.54846	0.0108201	0.121298
C12orf75	551.837	0.893026	0.350424	2.54842	0.0108213	0.121298
SIX5	11.7703	-1.1788	0.462709	-2.5476	0.0108465	0.121391
NUDT5	356.669	-0.529639	0.207905	-2.54751	0.0108496	0.121391
ZYX	3022.26	0.540797	0.212303	2.54729	0.0108563	0.121391
TOMM40	744.761	-0.572836	0.224979	-2.54617	0.0108911	0.12168
SKIV2L	2348.4	0.331841	0.130401	2.54477	0.0109349	0.122059
PIM1	6820.61	-0.613723	0.241194	-2.54451	0.010943	0.122059
PARPBP	16.5512	-1.18053	0.464083	-2.54378	0.0109659	0.122214
SLC25A16	112.86	0.669267	0.263395	2.54093	0.0110557	0.123115
RAD1	129.88	-0.733842	0.288852	-2.54054	0.0110681	0.123138
LRRC16B	23.1441	1.15497	0.454661	2.54029	0.0110759	0.123138
COL6A2	289.542	-0.928079	0.365604	-2.53848	0.0111334	0.123676
PRCC	592.431	-0.532108	0.209659	-2.53797	0.0111498	0.123757
TATDN1	267.526	-0.490167	0.193202	-2.53707	0.0111784	0.123885
SEMA4A	1308.42	1.16043	0.457414	2.53694	0.0111827	0.123885
ZNF700	192.878	0.977765	0.38544	2.53675	0.0111886	0.123885
TYSND1	831.017	-0.574338	0.226538	-2.53529	0.0112356	0.124304
TRIAP1	28.8274	-1.06821	0.421756	-2.53276	0.0113169	0.125102
PRX	8.33058	1.03476	0.408727	2.53166	0.0113525	0.125394
ADAMTS10	1053.97	-0.580606	0.2294	-2.53098	0.0113745	0.125535
SETD8	652.839	-0.407199	0.160937	-2.53017	0.0114008	0.125671
GPATCH4	419.407	-0.693291	0.274025	-2.53003	0.0114053	0.125671
TRMT6	328.049	-0.509365	0.201556	-2.52716	0.0114988	0.126598
ATP2B4	3999.57	0.618704	0.244858	2.52678	0.0115112	0.126619
DGCR6	930.041	-0.594695	0.235379	-2.52654	0.0115193	0.126619
MRPS23	491.085	-0.572348	0.226854	-2.52298	0.0116366	0.127751
ING5	470.544	0.473042	0.187503	2.52284	0.011641	0.127751
ADCY9	229.106	0.846559	0.335644	2.52219	0.0116627	0.127885
HEATR5A	275.297	0.860622	0.341677	2.51881	0.0117751	0.129014
S100A11	12021.8	0.590711	0.234665	2.51725	0.0118276	0.129485
SOX13	1.92711	0.767214	0.304939	2.51596	0.0118708	0.129853
TRAPPC1	1163.4	-0.461061	0.183281	-2.5156	0.0118829	0.129869
FRMD4A	13.1901	1.16619	0.46363	2.51535	0.0118913	0.129869
NAA30	514.602	-0.502578	0.19984	-2.5149	0.0119065	0.129931
TSC22D1	504.428	0.778388	0.309866	2.51201	0.0120045	0.130766
DAGLB	372.215	0.630079	0.250832	2.51195	0.0120066	0.130766
SLC35D2	648.755	0.451449	0.179738	2.5117	0.0120151	0.130766
GPR155	546.751	-0.793168	0.315841	-2.51129	0.0120293	0.130766
TRPM8	36.4592	1.05272	0.419209	2.51121	0.0120317	0.130766
SERPINB6	35.3544	1.10715	0.44093	2.51095	0.0120407	0.130766
TMBIM1	2883.73	0.460079	0.183264	2.51047	0.0120571	0.1308
GFPT2	2.43926	0.724421	0.28858	2.51029	0.012063	0.1308
AK5	11.0916	1.02797	0.409616	2.50958	0.0120874	0.13086
RPS13	5713.07	-0.552827	0.220288	-2.50957	0.0120878	0.13086
LYRM4	565.753	-0.558229	0.222538	-2.50847	0.0121256	0.131165
NCK1	1063.63	0.455077	0.181447	2.50805	0.0121401	0.131217
RPS19	17479.8	-0.628208	0.250884	-2.50398	0.0122806	0.132631
CEP152	161.87	0.622053	0.248459	2.50364	0.0122922	0.13265
DNAH10	7.28036	1.13273	0.452626	2.50257	0.0123295	0.132948
TEX264	1141.32	-0.454394	0.181653	-2.50144	0.012369	0.133268
PPME1	372.58	-0.525336	0.210059	-2.50089	0.012388	0.133367
SRBD1	186.392	-0.779371	0.311804	-2.49955	0.012435	0.133721
CDH1	0.766039	0.632193	0.252964	2.49914	0.0124494	0.133721
NHP2L1	2943.82	-0.475239	0.190163	-2.49912	0.0124503	0.133721
MALT1	2488	-0.653008	0.261348	-2.49862	0.0124679	0.133803
RYR1	67.0374	1.07969	0.432696	2.49527	0.0125861	0.134966
PPP1R2	2209.27	-0.336372	0.134851	-2.4944	0.0126172	0.135192
FAM102B	113.927	0.806606	0.323453	2.49373	0.0126408	0.135339
COG8	1123.86	-0.585913	0.235242	-2.49068	0.0127499	0.136354
CPB2	3.86466	1.11866	0.449179	2.49046	0.0127578	0.136354
ITM2C	117.844	-1.02213	0.410455	-2.49024	0.0127657	0.136354
PARVB	796.195	-0.495387	0.198954	-2.48996	0.0127757	0.136354
THOC7	365.047	-0.604706	0.242911	-2.48941	0.0127955	0.136458
TMEM117	45.6686	-1.08446	0.435935	-2.48767	0.0128581	0.137019
DERL1	958.774	0.441745	0.177634	2.48683	0.0128888	0.137239
C10orf12	333.757	0.772799	0.31085	2.48608	0.0129159	0.137419
ANP32B	1487.26	-0.414148	0.166622	-2.48555	0.0129352	0.137517
PKN2	537.828	0.609737	0.245437	2.48429	0.0129811	0.137897
MOCS3	262.799	-0.918352	0.369999	-2.48204	0.0130632	0.138662
ARIH2OS	16.0039	1.14353	0.460885	2.48117	0.0130953	0.138894
NOSIP	2482.14	-0.538065	0.216909	-2.48061	0.013116	0.139005
TFB2M	195.896	-0.749928	0.302501	-2.47909	0.0131717	0.139258
NCALD	246.285	0.941279	0.379689	2.47908	0.0131721	0.139258
RBBP7	1949.87	-0.345852	0.139511	-2.47902	0.0131742	0.139258
HMSD	13.7809	1.14755	0.463002	2.4785	0.0131935	0.139258
ZNF777	821.613	-0.450944	0.181947	-2.47843	0.0131962	0.139258
RCOR3	838.783	0.486077	0.196138	2.47824	0.0132033	0.139258
ACER2	41.5904	1.12874	0.455502	2.47802	0.0132115	0.139258
LASP1	2888.4	0.432805	0.174868	2.47504	0.0133221	0.140315
LRCH3	663.254	0.564122	0.228109	2.47303	0.0133972	0.140871
SEPT1	8454.03	-0.512626	0.207337	-2.47243	0.0134199	0.140871
NAGK	578.125	0.579782	0.234509	2.47232	0.0134238	0.140871
SLCO4A1	58.8364	1.14441	0.462892	2.47231	0.0134244	0.140871
CDS2	929.074	0.579603	0.234444	2.47225	0.0134266	0.140871
DLGAP3	28.2057	1.13785	0.460525	2.47077	0.0134823	0.141346
CRIPAK	69.8026	0.9975	0.404058	2.46871	0.0135602	0.142054
CDC20	163.503	-1.02293	0.414442	-2.46821	0.0135791	0.142142
QDPR	1052.38	-0.505569	0.204941	-2.46691	0.0136286	0.14245
RAB24	828.637	0.788598	0.319674	2.46688	0.0136294	0.14245
DNASE1L3	13.2511	1.00442	0.407384	2.46555	0.0136804	0.142873
C7orf53	0.856237	0.759119	0.308069	2.46411	0.0137352	0.143335
UBQLN1	2557.73	-0.336359	0.136552	-2.46322	0.0137694	0.143367
SVIL	635.831	0.527152	0.214024	2.46306	0.0137758	0.143367
CDKL2	25.134	1.13566	0.46114	2.46272	0.0137889	0.143367
PLCD1	370.415	0.919333	0.373308	2.46266	0.0137909	0.143367
CCSAP	309.147	0.533825	0.216782	2.46249	0.0137975	0.143367
ZNF32	418.346	-0.636626	0.25854	-2.46239	0.0138015	0.143367
MRPS6	1091.28	-0.413238	0.167861	-2.46179	0.0138246	0.143497
AGPAT9	174.751	-1.06374	0.432169	-2.46139	0.0138398	0.143517
PLXNA2	1.3395	0.624105	0.253578	2.46119	0.0138476	0.143517
OXSM	140.582	-0.832044	0.338284	-2.4596	0.0139091	0.144045
HEG1	293.239	0.897519	0.365003	2.45893	0.013935	0.144204
NOP9	928.968	-0.47936	0.195042	-2.45773	0.013982	0.144533
RPLP0	19400.6	-0.423532	0.172353	-2.45736	0.0139964	0.144533
SMPDL3A	221.988	1.04039	0.423389	2.4573	0.0139987	0.144533
ZNF837	160.645	-0.843229	0.343351	-2.45588	0.014054	0.144994
TMEM183A	1932.56	-0.401614	0.163659	-2.45397	0.014129	0.145658
DDAH2	154.847	0.955638	0.389857	2.45125	0.014236	0.146649
ST8SIA4	1249.34	0.433645	0.176982	2.45022	0.0142767	0.146957
VPS13D	1324.66	0.634375	0.258997	2.44936	0.0143112	0.147201
SDAD1	879.038	-0.402454	0.164401	-2.44801	0.0143649	0.147607
SEPHS1	601.321	-0.429466	0.175454	-2.44775	0.0143752	0.147607
EFHD2	1618.55	0.607621	0.248257	2.44755	0.0143832	0.147607
MARCKS	3.00227	-0.980452	0.400838	-2.44601	0.0144448	0.148088
PDGFD	21.1143	1.02243	0.418066	2.44561	0.0144605	0.148088
DCUN1D2	225.437	0.745045	0.304698	2.44519	0.0144776	0.148088
STMN1	2626.88	-0.59818	0.244642	-2.44512	0.0144804	0.148088
TXK	1740.97	-0.604957	0.247424	-2.44502	0.0144845	0.148088
ROR2	9.67457	0.917351	0.375248	2.44465	0.0144991	0.148126
ACSL4	376.285	0.834592	0.341513	2.44381	0.0145332	0.148363
LRSAM1	662.863	0.638133	0.261195	2.44313	0.0145604	0.14853
RPL21	21604.7	-0.56832	0.232756	-2.4417	0.0146184	0.149009
TEX10	485.508	-0.592595	0.242834	-2.44033	0.014674	0.149463
SPTAN1	4209.5	0.6044	0.247707	2.43998	0.0146882	0.149497
CD151	1226.14	0.601365	0.246524	2.43938	0.0147127	0.149634
SSB	2572.55	-0.452227	0.185427	-2.43884	0.0147347	0.149745
DOPEY2	1606.8	0.731863	0.300215	2.4378	0.0147769	0.14985
RPL12	6353.58	-0.588625	0.241459	-2.43778	0.0147778	0.14985
CHD8	905.739	0.460226	0.188789	2.43778	0.0147779	0.14985
CD55	1147.19	-0.490968	0.201433	-2.43738	0.014794	0.149871
LRIG2	468.605	0.651445	0.267294	2.43719	0.0148021	0.149871
NFAT5	314.15	0.588454	0.241741	2.43424	0.0149232	0.150933
RBM4	2403.92	-0.399815	0.164259	-2.43405	0.0149309	0.150933
SLAIN1	290.269	-0.819749	0.336815	-2.43382	0.0149403	0.150933
SHMT2	1035.59	-0.5047	0.207416	-2.43327	0.014963	0.151051
FBXO43	2.58712	-0.772264	0.317504	-2.4323	0.0150033	0.151346
UHRF2	1274.82	0.389258	0.160105	2.43126	0.0150464	0.151668
IGFALS	3.17304	0.837537	0.34453	2.43095	0.0150592	0.151684
NCK2	2399.6	-0.451141	0.185676	-2.42973	0.0151102	0.152086
RUFY2	143.042	0.73526	0.302674	2.42922	0.0151315	0.152104
CABP7	3.96165	1.00658	0.414398	2.42903	0.0151394	0.152104
DDX39A	4260.06	-0.380977	0.156853	-2.42888	0.0151456	0.152104
PGK1	5275.52	-0.494174	0.203549	-2.42779	0.0151911	0.152448
LST1	416.902	-0.958839	0.395257	-2.42586	0.0152722	0.15315
SH3RF2	200.676	1.12579	0.464337	2.4245	0.0153294	0.15361
ARMC12	166.35	-0.782215	0.322781	-2.42336	0.0153777	0.15398
RPS7	5701.87	-0.525515	0.216942	-2.42237	0.0154195	0.154227
SIRPA	6.029	-1.03261	0.426307	-2.42221	0.0154265	0.154227
IPMK	181.296	-0.634643	0.262035	-2.42198	0.0154363	0.154227
CSPP1	412.512	0.650232	0.268685	2.42005	0.0155182	0.154931
SPDL1	112.627	-0.874183	0.36127	-2.41975	0.0155312	0.154948
MYADML2	69.5175	-1.10515	0.456806	-2.4193	0.0155503	0.154965
AKAP11	482.486	0.63709	0.26338	2.4189	0.0155677	0.154965
PCSK7	2104.02	0.43792	0.181048	2.41881	0.0155714	0.154965
MANBAL	362.258	-0.559805	0.231454	-2.41864	0.0155785	0.154965
USP24	833.258	0.672594	0.27818	2.41783	0.0156132	0.155148
SLC25A37	204.376	0.573433	0.237183	2.41768	0.0156197	0.155148
ACOXL	102.594	1.04595	0.432749	2.41699	0.0156495	0.155331
ATP13A1	6398.55	0.364907	0.151017	2.41633	0.0156778	0.155475
METTL5	294.586	-0.587776	0.243273	-2.41612	0.0156868	0.155475
CERKL	1205.19	0.646647	0.267732	2.41528	0.015723	0.155626
NLRC5	10567.2	0.633936	0.262474	2.41524	0.015725	0.155626
ADAM23	110.702	1.07466	0.445555	2.41196	0.0158671	0.156846
CD63	1400.81	0.586018	0.242973	2.41186	0.0158713	0.156846
ELF4	1056.48	0.561618	0.232886	2.41156	0.0158845	0.156863
PTPN9	1606.7	0.536483	0.222598	2.4101	0.0159484	0.157379
DIAPH2	496.61	0.647796	0.268902	2.40904	0.0159944	0.157718
OSBPL8	1395.04	0.47635	0.197919	2.40679	0.0160933	0.158437
MAEA	1030.2	0.536212	0.222803	2.40666	0.0160991	0.158437
FASLG	28.6932	1.11655	0.463954	2.40659	0.0161022	0.158437
FAM65B	19223	-0.385892	0.160387	-2.40601	0.0161279	0.158502
RIC8A	3489.31	0.296542	0.123256	2.4059	0.0161326	0.158502
RPL27	5493.2	-0.517405	0.215079	-2.40565	0.0161438	0.158502
DUSP3	143.973	1.08909	0.452941	2.40448	0.0161956	0.158897
TARP	1856.99	0.977922	0.406931	2.40316	0.0162539	0.159354
C15orf41	120.819	-0.794806	0.330981	-2.40136	0.0163342	0.159932
RPS8	6188.43	-0.628201	0.26165	-2.40092	0.0163537	0.159932
MTHFD1	750.601	0.694394	0.289232	2.40082	0.0163584	0.159932
INPP5K	2650.82	0.327037	0.136228	2.40067	0.0163652	0.159932
ADCK3	1514.77	-0.277267	0.115503	-2.40052	0.0163717	0.159932
HDHD2	366.983	-0.55636	0.231868	-2.39947	0.016419	0.160279
SF3A1	2205.3	-0.29878	0.124561	-2.39866	0.0164551	0.160516
ULK2	1484.61	0.63923	0.266562	2.39806	0.0164823	0.160602
TRAF3IP3	7933.52	-0.421541	0.175799	-2.39786	0.0164913	0.160602
RPL6	4495.02	-0.656332	0.273736	-2.39768	0.0164992	0.160602
ZC4H2	210.501	-0.732357	0.305492	-2.39731	0.0165162	0.160652
TFCP2	611.755	0.573927	0.239539	2.39596	0.0165767	0.161126
NR2C2	869.961	0.586257	0.244807	2.39477	0.0166309	0.161537
CNTRL	1697.97	0.499939	0.208788	2.39448	0.0166437	0.161546
ADAM12	36.7943	1.10643	0.462165	2.39402	0.0166647	0.161635
ZNF365	37.6835	1.0991	0.459212	2.39345	0.0166908	0.161772
ZNF720	44.497	-0.779256	0.325617	-2.39317	0.0167035	0.16178
SNX21	135.702	0.923368	0.385975	2.3923	0.0167431	0.162049
KIF1B	455.346	0.625142	0.261462	2.39095	0.0168051	0.162503
ANKRD44	2432.22	0.546546	0.228608	2.39075	0.0168139	0.162503
DBN1	639.156	0.744933	0.311768	2.38938	0.0168766	0.162993
GORASP2	968.081	-0.417838	0.174893	-2.3891	0.0168895	0.163002
SLC9B2	86.7909	-1.00959	0.422824	-2.38774	0.0169525	0.163494
DGKI	7.4488	0.712966	0.29867	2.38714	0.0169802	0.163645
PLBD2	374.868	0.61821	0.259107	2.38592	0.0170363	0.164069
GPR153	33.6733	0.776187	0.325401	2.38533	0.017064	0.164219
FAF2	789.729	0.452139	0.189591	2.38481	0.017088	0.164335
UQCRC2	1830.16	-0.414334	0.173961	-2.38176	0.0172303	0.165431
UBE2H	700.162	0.630875	0.264895	2.3816	0.0172376	0.165431
PCID2	765.877	-0.387877	0.162865	-2.38158	0.0172384	0.165431
GOLGA2	395.5	0.575363	0.241888	2.37864	0.0173767	0.16664
C16orf46	6.32789	-1.03065	0.433606	-2.37694	0.0174571	0.167255
FADS3	87.4163	1.08931	0.458347	2.37661	0.0174727	0.167255
CSF2	1.59108	0.385193	0.162084	2.3765	0.0174777	0.167255
ROCK2	684.072	0.570969	0.240285	2.37621	0.0174914	0.167269
TCEAL4	11.9749	-1.08657	0.457632	-2.37434	0.0175805	0.168002
DNAJB14	311.615	0.478044	0.201388	2.37375	0.0176085	0.168152
PTER	208.657	-0.545907	0.230056	-2.37293	0.0176477	0.168237
EPHB6	412.555	0.865681	0.364827	2.37285	0.0176512	0.168237
PLOD3	443.638	0.776856	0.32742	2.37266	0.0176607	0.168237
NEK10	14.5747	1.09408	0.461217	2.37217	0.017684	0.168237
PPM1H	100.581	-1.06455	0.448774	-2.37213	0.0176857	0.168237
SCN3B	10.4095	1.00183	0.422389	2.37183	0.0177002	0.168237
MRPS25	811.112	-0.463524	0.195435	-2.37175	0.0177039	0.168237
B4GALT1	996.818	0.627895	0.264782	2.37137	0.0177223	0.168294
IMMP2L	188.793	-0.578222	0.243891	-2.37082	0.0177486	0.168426
DOPEY1	181.261	0.995419	0.419925	2.37047	0.0177656	0.16847
TXLNB	12.5516	1.06892	0.451013	2.37005	0.0177857	0.168521
GNB5	91.8555	-0.93294	0.393672	-2.36984	0.0177958	0.168521
COPRS	1032.1	-0.89411	0.377448	-2.36883	0.0178445	0.168596
MYO18A	1290.96	0.658683	0.278078	2.3687	0.0178506	0.168596
DHDDS	438.681	0.543681	0.22953	2.36868	0.0178519	0.168596
NDNL2	1589.18	-0.381023	0.160861	-2.36865	0.0178533	0.168596
MMEL1	38.9431	-1.04765	0.442798	-2.36598	0.0179827	0.169637
SNAPC5	264.525	-0.417033	0.176271	-2.36586	0.0179884	0.169637
FAM129B	22.8972	1.08466	0.458567	2.36532	0.0180146	0.169766
SPAG9	295.029	0.68841	0.291194	2.36409	0.0180744	0.1702
RXRA	213.424	0.814649	0.344626	2.36386	0.0180856	0.1702
CDC25A	22.7463	1.09643	0.46408	2.36258	0.0181481	0.170649
SNX30	150.257	0.792389	0.335429	2.36232	0.018161	0.170649
APMAP	1172.97	0.483637	0.204761	2.36197	0.0181783	0.170649
SLAMF7	208.659	1.08892	0.461069	2.36172	0.0181902	0.170649
RUNX2	188.633	0.979366	0.414704	2.36161	0.018196	0.170649
TNFSF14	89.8808	1.09441	0.463485	2.36127	0.0182126	0.170687
ZSWIM8	1984.59	0.421703	0.178661	2.36035	0.0182578	0.170993
HMOX2	3043.8	-0.405791	0.17204	-2.3587	0.0183392	0.171637
LEMD2	1575.33	-0.358992	0.152397	-2.35563	0.0184911	0.17294
PCBD1	28.0428	1.01927	0.432742	2.35537	0.0185043	0.172944
RPL10	27421.2	-0.401976	0.170752	-2.35415	0.018565	0.17333
TOMM6	549.589	-0.546898	0.232324	-2.35403	0.0185711	0.17333
TC2N	1356.11	0.682523	0.290086	2.35283	0.0186313	0.173667
DYNLRB2	182.562	-0.699171	0.29718	-2.35268	0.0186385	0.173667
ZNF222	283.165	0.680939	0.289448	2.35254	0.0186455	0.173667
RCAN3	2350.72	-0.549123	0.233521	-2.3515	0.0186981	0.173972
GPR124	6.88332	1.09173	0.464291	2.35138	0.0187038	0.173972
ITPR2	1332.9	0.625862	0.266273	2.35045	0.0187505	0.174225
ZFP90	277.214	0.646121	0.274906	2.35033	0.0187566	0.174225
FAM203A	602.428	-0.551428	0.234831	-2.34819	0.0188649	0.175112
SERINC5	1147.68	-0.861067	0.366969	-2.34643	0.0189542	0.175821
F5	791.315	-1.03245	0.440159	-2.34562	0.0189952	0.176081
FIZ1	263.725	-0.540747	0.230647	-2.34448	0.0190537	0.176503
SMCHD1	3559.99	0.557017	0.237751	2.34286	0.0191366	0.17715
SNRPD1	76.2605	-0.655428	0.279907	-2.34159	0.0192016	0.177631
BST2	2268.06	0.586032	0.250358	2.34078	0.0192437	0.177803
GLTSCR2	3493.68	-0.549432	0.234751	-2.34049	0.0192586	0.177803
TIMM50	1688.1	-0.439177	0.18765	-2.3404	0.0192629	0.177803
DEK	1349.62	-0.38273	0.163545	-2.34022	0.0192725	0.177803
SENP5	642.999	0.72545	0.310032	2.33992	0.019288	0.177826
RFTN1	2071.53	-0.503056	0.215066	-2.33908	0.0193315	0.177981
AP5S1	461.952	-0.500665	0.214065	-2.33885	0.0193433	0.177981
TRPV2	5414.49	0.317654	0.135817	2.33883	0.0193441	0.177981
ZNF713	26.4399	1.04395	0.446405	2.33857	0.0193578	0.177988
SLU7	1687.48	-0.366123	0.156608	-2.33784	0.0193958	0.178216
ACAP3	2021.67	0.518746	0.22195	2.33722	0.0194277	0.17828
C20orf111	2768.85	-0.75749	0.324108	-2.33715	0.0194313	0.17828
TIAM1	1535.22	-0.565906	0.242172	-2.3368	0.0194497	0.17828
TMEM150A	220.504	-0.685589	0.293401	-2.33669	0.0194551	0.17828
DDX60	500.563	0.981396	0.420083	2.3362	0.019481	0.178358
PGAM5	863.042	-0.514291	0.220156	-2.33603	0.0194899	0.178358
CAPN1	5018.11	0.395703	0.169507	2.33443	0.0195732	0.179
KIAA1199	3.55501	0.942478	0.403789	2.33409	0.0195912	0.179044
LY6G6D	2.25601	0.893813	0.383158	2.33275	0.0196612	0.179563
UBA52	6435.24	-0.564601	0.242235	-2.3308	0.0197642	0.180383
PCYOX1L	187.226	-0.913216	0.391885	-2.33032	0.0197895	0.180468
DGKA	19669	-0.355778	0.152687	-2.33011	0.0198001	0.180468
ZC3H18	888.802	-0.405257	0.173955	-2.32967	0.0198236	0.180477
AMPD3	65.3432	-1.08135	0.464214	-2.32942	0.0198368	0.180477
COQ9	962.161	-0.438919	0.188449	-2.32912	0.019853	0.180477
PRPF31	1378.09	-0.432865	0.185851	-2.32909	0.0198541	0.180477
FSCN1	71.753	1.04484	0.448666	2.32877	0.0198714	0.180514
SERPINB1	464.72	0.705734	0.303254	2.32721	0.0199543	0.181081
SLC25A44	351.353	0.640812	0.275371	2.32709	0.0199604	0.181081
ARHGAP18	254.871	0.792681	0.340756	2.32624	0.0200057	0.181371
CNTROB	734.125	0.588574	0.253119	2.32529	0.0200567	0.181712
TACC2	8.10351	0.812803	0.350396	2.31967	0.0203589	0.184327
NUDCD1	291.747	-0.544038	0.234614	-2.31886	0.0204024	0.184507
UBE2C	117.055	-1.03141	0.444804	-2.3188	0.0204059	0.184507
AMPD2	2499.62	0.433682	0.187086	2.31808	0.0204448	0.184736
IL17RE	46.0826	1.03062	0.444758	2.31725	0.02049	0.185022
CAMLG	1104.77	-0.268926	0.116159	-2.31516	0.0206044	0.185931
ANKRD16	158.949	-0.678785	0.293225	-2.31489	0.0206187	0.185937
PARVG	1062.41	-0.472809	0.204291	-2.31439	0.0206464	0.186064
ECH1	1911.24	-0.385614	0.166657	-2.31382	0.0206775	0.186221
PRDM8	269.225	0.875761	0.378679	2.31267	0.0207405	0.186665
EIF3M	1684.78	-0.319312	0.138099	-2.31219	0.020767	0.18678
KIF2C	69.3508	-1.00771	0.436036	-2.31107	0.0208291	0.187215
UBAC2	2520.64	-0.354203	0.153326	-2.31013	0.0208811	0.187446
ARHGAP33	38.3734	0.942316	0.407929	2.31	0.0208881	0.187446
KMT2C	3557.48	0.533961	0.231167	2.30986	0.0208962	0.187446
NPM1	3274.14	-0.380846	0.164948	-2.30889	0.0209499	0.187804
C4orf46	195.929	0.762881	0.330505	2.30823	0.0209864	0.188007
HMOX1	96.0951	1.04061	0.45097	2.30749	0.0210273	0.188249
CD1D	194.419	-0.918805	0.398539	-2.30544	0.0211421	0.189095
ATP1A3	56.365	1.05831	0.459123	2.30507	0.0211626	0.189095
NIT1	517.898	-0.585938	0.254232	-2.30474	0.0211812	0.189095
USP34	1759.1	0.542521	0.235418	2.3045	0.0211943	0.189095
CXXC11	21.0416	1.02499	0.444799	2.30438	0.0212011	0.189095
TM6SF1	80.994	1.06229	0.461003	2.30431	0.0212053	0.189095
PDPK1	888.804	0.396506	0.17211	2.30379	0.0212346	0.189095
EIF3G	2258.68	-0.503843	0.21872	-2.3036	0.0212453	0.189095
GLRX5	635.095	-0.472883	0.205283	-2.30357	0.0212468	0.189095
CRIM1	140.699	0.971393	0.421935	2.30223	0.021322	0.18956
RAP2A	376.401	0.754201	0.327629	2.30199	0.0213355	0.18956
DEAF1	1051.23	-0.535316	0.232561	-2.30183	0.0213449	0.18956
TXNL4B	338.337	-0.561478	0.243946	-2.30165	0.0213548	0.18956
SCUBE1	19.285	1.06586	0.463205	2.30105	0.0213888	0.189738
RPL7A	7816.18	-0.566653	0.24629	-2.30076	0.0214053	0.189761
CDH23	138.314	-0.939023	0.408217	-2.3003	0.021431	0.189865
GALNT9	31.0089	1.05948	0.46083	2.29907	0.0215009	0.190268
LBX2	5.78346	1.0664	0.463852	2.29901	0.0215044	0.190268
LAMTOR4	1782.94	-0.543689	0.236835	-2.29565	0.021696	0.191838
MGEA5	4052.59	0.498603	0.217252	2.29505	0.0217304	0.192
BCKDHB	329.562	-0.605805	0.263986	-2.29484	0.0217425	0.192
MAST3	1510.16	0.513739	0.223948	2.29402	0.0217896	0.192062
KIAA0513	360.452	-0.743923	0.324292	-2.29399	0.021791	0.192062
TSG101	821.462	-0.305	0.132957	-2.29398	0.0217919	0.192062
TMEM126A	435.319	-0.460701	0.200869	-2.29354	0.0218168	0.192157
CLDND2	11.7953	1.03764	0.45262	2.29253	0.0218751	0.192546
ADAMTS7	36.6584	0.973332	0.424698	2.29182	0.0219161	0.192689
INO80E	129.791	-0.555289	0.242324	-2.29152	0.0219336	0.192689
PODN	3.26968	-0.658697	0.287451	-2.29151	0.0219338	0.192689
ATRAID	1127.22	-0.378915	0.16539	-2.29103	0.0219615	0.192808
CTBS	257.657	-0.736012	0.321495	-2.28934	0.0220593	0.193526
EXOSC5	642.505	-0.460909	0.201347	-2.28913	0.0220717	0.193526
RTN4	532.082	0.537882	0.235086	2.28802	0.0221363	0.193967
GSN	1495.92	0.777999	0.340075	2.28772	0.0221536	0.193993
CPLX3	3.05925	-0.631678	0.27623	-2.28679	0.0222083	0.194348
STRBP	804.673	-0.577321	0.252499	-2.28643	0.022229	0.194393
S1PR4	7356.88	0.41975	0.183601	2.28621	0.0222421	0.194393
C20orf202	3.18261	0.86274	0.377528	2.28523	0.0222991	0.194572
VANGL1	153.691	1.02315	0.447725	2.28522	0.0222998	0.194572
CDKN1C	22.5797	0.906487	0.39669	2.28513	0.0223055	0.194572
AKIRIN2	784.616	0.387605	0.169674	2.2844	0.0223479	0.194674
PAQR4	244.047	0.684909	0.299845	2.28421	0.0223593	0.194674
MYC	1353.68	-0.653634	0.286155	-2.28419	0.0223601	0.194674
MKNK1	334.996	0.595337	0.260704	2.28358	0.0223965	0.194744
RALGPS2	124.511	-0.783606	0.343149	-2.28357	0.0223967	0.194744
BAZ2A	1689.66	0.391655	0.171561	2.28289	0.0224368	0.194968
C12orf65	314.775	-0.601312	0.263441	-2.28253	0.0224579	0.195027
FOXN3	1747.07	-0.38255	0.16762	-2.28225	0.0224747	0.195048
APBA3	1384.09	0.477603	0.209295	2.28196	0.022492	0.195074
PASK	405.781	-0.838196	0.367459	-2.28106	0.0225449	0.195408
DCAF8	2178.24	-0.365619	0.160481	-2.27826	0.0227109	0.196722
STRA6	46.8981	-1.01454	0.445362	-2.27802	0.0227254	0.196722
PPP3R1	133.703	0.768795	0.337606	2.27719	0.0227747	0.197024
TBC1D17	751.573	-0.459112	0.201704	-2.27617	0.0228361	0.197292
PDCD7	518.536	-0.509501	0.223859	-2.27599	0.0228465	0.197292
ZNF337	422.923	-0.850095	0.373513	-2.27595	0.0228492	0.197292
GTF2A2	782.622	-0.456657	0.200879	-2.27329	0.0230088	0.198478
DOK2	2153.8	0.529778	0.233073	2.27301	0.0230255	0.198478
AP3M2	804.727	-0.542427	0.238667	-2.27274	0.0230418	0.198478
RPLP2	4922.76	-0.577581	0.254146	-2.27264	0.023048	0.198478
MRPS2	641.993	-0.536513	0.236095	-2.27245	0.0230595	0.198478
CHKA	376.985	-0.550333	0.242227	-2.27197	0.0230884	0.198601
TMEM251	143.87	0.62337	0.274476	2.27113	0.0231393	0.19867
EGLN2	5724.33	-0.439491	0.193513	-2.27112	0.0231397	0.19867
POLR1A	395.151	0.797016	0.350937	2.27111	0.0231402	0.19867
ANAPC16	1056.8	-0.348674	0.153622	-2.2697	0.023226	0.199171
TUT1	502.295	-0.538832	0.237406	-2.26967	0.0232278	0.199171
RPL37A	4637.12	-0.591592	0.260704	-2.26921	0.0232557	0.199231
MAB21L2	17.7751	0.986608	0.434808	2.26907	0.0232641	0.199231
ZP3	87.5022	1.05262	0.464123	2.26798	0.0233305	0.199673
PROZ	71.3226	0.954338	0.420941	2.26715	0.0233809	0.19998
FAM13A	113.788	0.882278	0.389227	2.26674	0.0234059	0.200022
ASAP3	26.9691	1.0063	0.444005	2.26642	0.0234258	0.200022
TRIM14	1077.11	-0.55843	0.246415	-2.26622	0.023438	0.200022
ATP2A3	7708.73	0.328801	0.1451	2.26603	0.0234493	0.200022
LHB	3.21476	0.95355	0.420832	2.26587	0.0234594	0.200022
ARHGAP30	7519.2	0.361278	0.159496	2.26511	0.0235056	0.200291
MSI2	138.019	0.866765	0.382842	2.26403	0.0235725	0.200735
FAM127B	385.034	0.640431	0.282973	2.26322	0.023622	0.200933
STAC	36.7103	0.973132	0.430001	2.26309	0.0236301	0.200933
SUCLG1	1912.35	-0.354844	0.156808	-2.26293	0.0236401	0.200933
RFK	663.044	-0.667327	0.295021	-2.26196	0.0236996	0.201313
COMP	5.52706	0.906353	0.400782	2.26146	0.0237307	0.201452
SETD7	488.296	0.640656	0.283346	2.26104	0.0237568	0.201548
ZNF92	413.222	0.546082	0.24155	2.26074	0.0237753	0.201579
C1orf177	4.06133	-0.576137	0.254934	-2.25995	0.0238247	0.201854
SLA	2231.14	0.536627	0.237473	2.25974	0.0238374	0.201854
DFNB31	98.3188	-1.00556	0.445093	-2.25921	0.0238706	0.201916
C11orf91	4.84447	1.03142	0.456555	2.25914	0.0238744	0.201916
LRCH4	11982.8	-0.437623	0.193744	-2.25877	0.0238976	0.201987
ULK3	3612.39	-0.349439	0.154743	-2.25819	0.0239341	0.20217
GLDN	21.5116	-1.03837	0.459965	-2.2575	0.0239766	0.202403
CFP	1093.51	-0.445899	0.197541	-2.25724	0.0239928	0.202414
NUDT16L1	1408.28	-0.488208	0.216337	-2.2567	0.0240266	0.202546
UBE2N	1614.98	-0.410293	0.18186	-2.2561	0.0240644	0.202546
ZNF721	43.8844	-1.01092	0.448122	-2.2559	0.0240772	0.202546
RABEPK	136.852	-0.69651	0.308757	-2.25585	0.0240801	0.202546
MROH7	23.1932	0.921039	0.408324	2.25566	0.0240921	0.202546
PNPLA6	3010.86	0.443394	0.196578	2.25557	0.0240977	0.202546
ARHGDIB	37224.2	-0.453593	0.201325	-2.25304	0.0242567	0.203756
FOXP1	4871	-0.442121	0.196276	-2.25254	0.0242879	0.203892
BOD1	129.544	-0.799961	0.355343	-2.25124	0.0243705	0.204459
TNNC1	83.3375	-0.91574	0.406853	-2.25079	0.024399	0.204572
CTSB	1967.59	-0.380587	0.169136	-2.25019	0.0244369	0.204765
MLKL	535.601	0.677686	0.301366	2.24872	0.0245306	0.205423
TSHZ2	220.895	-0.980432	0.436155	-2.2479	0.0245827	0.205733
STEAP3	11.6935	1.0183	0.453192	2.24695	0.0246434	0.206114
MADD	4292.16	0.527704	0.234995	2.2456	0.0247297	0.206586
CDK4	727.797	-0.54735	0.243762	-2.24543	0.0247405	0.206586
FBXW7	391.593	0.618968	0.275666	2.24535	0.0247454	0.206586
FYN	5958.38	-0.380812	0.169688	-2.24418	0.0248206	0.206935
ALDH2	676.63	-0.511609	0.227988	-2.24402	0.0248313	0.206935
AIG1	132.447	-0.826397	0.36827	-2.24399	0.0248328	0.206935
EIF4B	3542.63	-0.271773	0.12115	-2.24328	0.024879	0.207193
SPIN1	368.645	0.748093	0.333534	2.24293	0.0249013	0.207219
TTLL10	142.621	0.787101	0.350953	2.24275	0.0249126	0.207219
MASTL	194.543	0.727831	0.324639	2.24197	0.0249635	0.207437
SDE2	691.373	-0.461747	0.205999	-2.2415	0.0249937	0.207437
ECSIT	1229.78	-0.484868	0.216338	-2.24125	0.0250098	0.207437
EPB41L2	106.621	0.835857	0.372962	2.24113	0.0250174	0.207437
APOO	153.595	-0.721581	0.321995	-2.24097	0.025028	0.207437
C9orf78	3418.23	-0.340549	0.151975	-2.24082	0.0250377	0.207437
RAPGEF2	291.702	0.707822	0.315893	2.2407	0.0250454	0.207437
NAPRT1	46.8017	1.01484	0.45298	2.24037	0.025067	0.207489
ECT2L	5.02991	1.02202	0.456524	2.23871	0.025175	0.208064
AKNAD1	14.2824	1.03956	0.464402	2.2385	0.0251887	0.208064
FLII	6864.53	0.303518	0.135603	2.23829	0.0252023	0.208064
ZNF575	69.7924	-0.868187	0.387964	-2.2378	0.0252338	0.208064
EXOSC2	428.366	-0.474458	0.212034	-2.23764	0.0252443	0.208064
SLCO3A1	1457.83	0.451605	0.201825	2.23761	0.0252464	0.208064
CTSC	624.747	0.693643	0.310016	2.23744	0.0252574	0.208064
NLRC3	2571.75	0.659107	0.294583	2.23742	0.0252588	0.208064
FOXN2	746.496	0.455045	0.203413	2.23705	0.0252829	0.208122
SLC25A18	1.35578	0.646478	0.289013	2.23684	0.0252965	0.208122
SAE1	2200.28	-0.378764	0.169399	-2.23593	0.0253564	0.208122
ATP7A	162.594	0.815002	0.364564	2.23555	0.0253813	0.208122
BGN	45.015	-1.01577	0.454392	-2.23544	0.0253882	0.208122
PCNT	2327.17	0.585327	0.261855	2.23531	0.0253968	0.208122
ICK	356.615	0.653417	0.292319	2.23529	0.0253984	0.208122
ATP6V1G3	2.81245	0.969763	0.433872	2.23514	0.0254084	0.208122
DPEP2	6576.79	0.431792	0.193184	2.23514	0.0254084	0.208122
DRD5	55.9863	-0.914585	0.40922	-2.23494	0.025421	0.208122
SLC38A9	209.948	0.605526	0.27096	2.23475	0.025434	0.208122
ASTL	3.94244	0.74078	0.331557	2.23425	0.0254669	0.208266
CXCL11	0.680783	0.467457	0.209255	2.23391	0.0254888	0.20832
GAR1	318.261	-0.417785	0.187064	-2.23339	0.0255235	0.20842
MIS18BP1	374.72	0.5889	0.263695	2.23326	0.0255317	0.20842
ZNF33B	255.959	0.739873	0.331349	2.23292	0.0255545	0.208481
PLD6	3.72233	0.903518	0.404719	2.23246	0.0255848	0.208517
TACC3	1977.59	-0.394888	0.176891	-2.23238	0.0255896	0.208517
GLA	325.359	0.582251	0.261003	2.23082	0.0256931	0.209235
CHTF18	147.034	0.908097	0.407161	2.23031	0.0257266	0.209362
GALNT6	413.791	0.791688	0.354998	2.23012	0.0257395	0.209362
RCE1	745.718	-0.467159	0.209582	-2.229	0.025814	0.209821
MRPS9	848.661	-0.340958	0.152978	-2.22881	0.0258267	0.209821
PRR19	1.64793	-0.646726	0.290234	-2.22829	0.0258613	0.209879
TMEM156	1097.13	-0.568635	0.255195	-2.22824	0.0258647	0.209879
DRAM2	387.062	-0.521288	0.234031	-2.22743	0.0259186	0.210101
MEPCE	649.199	-0.530716	0.238271	-2.22736	0.025923	0.210101
GNAQ	170.813	0.840954	0.377873	2.22549	0.0260482	0.21099
CCDC79	256.22	-0.725838	0.326282	-2.22458	0.0261097	0.211242
ZNF346	523.562	-0.504121	0.226615	-2.22457	0.0261103	0.211242
TLN1	12787.6	0.32709	0.147121	2.22326	0.026198	0.211826
TARBP2	752.832	-0.48061	0.216226	-2.22272	0.0262347	0.211984
CIZ1	1684.55	-0.424489	0.190996	-2.22251	0.0262492	0.211984
CCHCR1	501.673	-0.543988	0.244788	-2.22228	0.0262643	0.211984
AMT	1174.5	-0.554431	0.249571	-2.22154	0.0263144	0.21221
CYHR1	1738.92	-0.498464	0.224391	-2.22141	0.0263235	0.21221
RWDD3	154.177	-0.645206	0.290488	-2.22111	0.0263436	0.212246
TRAF3IP2	583.21	-0.564727	0.254369	-2.22011	0.0264114	0.212666
VSIG1	508.547	-0.83336	0.375678	-2.21828	0.0265355	0.213539
ZNF18	409.451	-0.535423	0.24144	-2.21762	0.0265806	0.213766
GLB1	1363.99	0.47875	0.21592	2.21725	0.0266059	0.213766
EIF2B1	1523.23	-0.244469	0.110261	-2.21718	0.0266108	0.213766
ABTB2	35.9811	0.893716	0.403209	2.21651	0.0266568	0.214009
POLR3C	608.86	-0.374236	0.168862	-2.21622	0.0266762	0.214038
ANKRD13C	839.759	-0.444082	0.200435	-2.21559	0.0267194	0.214174
NDUFAF3	1271.49	-0.542824	0.245018	-2.21544	0.0267296	0.214174
ASNS	552.059	-0.78574	0.35469	-2.21529	0.0267402	0.214174
WDR4	535.993	-0.466146	0.210518	-2.21429	0.0268091	0.214599
HOMER3	4.63496	0.986077	0.445574	2.21305	0.0268944	0.215053
RSL24D1	1790.12	-0.476759	0.215435	-2.213	0.0268975	0.215053
TMEM18	686.659	-0.444749	0.201038	-2.21226	0.0269487	0.215336
RPS5	12427.7	-0.450573	0.203725	-2.21167	0.0269897	0.215368
C19orf55	33.9976	0.892648	0.403675	2.21131	0.0270147	0.215368
CD200	204.588	-0.837955	0.378971	-2.21113	0.0270268	0.215368
LRRC8A	783.207	0.617722	0.27939	2.21097	0.027038	0.215368
POU5F2	3.64445	0.833121	0.376854	2.21073	0.0270547	0.215368
GALNT10	687.503	0.441961	0.19992	2.21069	0.027057	0.215368
RPL28	2508.92	-0.584985	0.264627	-2.2106	0.0270634	0.215368
MAP7	94.0599	-0.778397	0.352187	-2.21018	0.0270928	0.215475
ATP1A1	1727.22	0.337019	0.152529	2.20955	0.0271367	0.215699
KCNK12	2.5705	-0.780164	0.353245	-2.20856	0.0272051	0.216116
EXOC6B	269.473	0.566005	0.256338	2.20804	0.0272415	0.216279
FAM104B	68.119	0.750757	0.340299	2.20617	0.0273723	0.217085
PGM3	556.957	0.419928	0.190346	2.20613	0.0273749	0.217085
SLC39A13	2831.36	-0.415207	0.188226	-2.2059	0.027391	0.217086
ALDH3A1	0.763519	0.28757	0.130382	2.20559	0.0274127	0.217104
PRKAR2B	118.206	0.988009	0.447993	2.20541	0.0274252	0.217104
ANO9	440.355	-0.879824	0.399001	-2.20507	0.0274494	0.21717
FLJ22184	3.73625	1.02216	0.463793	2.2039	0.0275311	0.21756
GLS2	235.027	-0.953135	0.432581	-2.20337	0.0275689	0.21756
DCAF13	186.254	0.526866	0.239125	2.2033	0.0275734	0.21756
RPS3	15462	-0.477783	0.216858	-2.20321	0.0275799	0.21756
SIRT4	94.9263	-0.921572	0.418288	-2.2032	0.0275805	0.21756
ZDHHC4	381.585	-0.432839	0.196488	-2.20288	0.0276033	0.21756
BNIP3	124.262	-0.607588	0.275829	-2.20277	0.0276107	0.21756
PSMD4	2363.45	-0.312187	0.141745	-2.20245	0.0276337	0.217615
KLLN	8.4873	1.00316	0.455551	2.20208	0.0276597	0.217695
CPT1B	175.633	0.827863	0.376132	2.20099	0.0277368	0.218175
FAM154A	17.1349	-0.988915	0.449482	-2.20012	0.0277981	0.218531
HDAC3	1216.14	-0.471238	0.214283	-2.19914	0.0278682	0.218955
ANGEL2	417.124	0.460565	0.209498	2.19842	0.0279191	0.218987
CCDC142	490.465	0.51187	0.232846	2.19832	0.0279265	0.218987
PLD2	451.415	0.574498	0.261342	2.19826	0.0279302	0.218987
PPARD	452.592	-0.482121	0.219328	-2.19817	0.0279366	0.218987
DCLK2	15.5958	1.01756	0.462988	2.1978	0.0279634	0.219023
PDE7B	40.5357	0.998167	0.454196	2.19766	0.0279734	0.219023
CHCHD5	353.315	-0.523208	0.238126	-2.19719	0.028007	0.21916
CYTIP	4380.2	-0.504974	0.229953	-2.19599	0.0280926	0.219661
CPSF6	1203.48	-0.504933	0.229973	-2.19562	0.0281191	0.219661
SMARCC2	1947.93	0.254753	0.116028	2.19562	0.0281194	0.219661
ECHDC1	1206.51	-0.415046	0.189068	-2.19522	0.0281478	0.219756
DUPD1	4.489	0.84475	0.384912	2.19466	0.028188	0.219944
MTERF	296.251	-0.577575	0.263212	-2.19433	0.0282117	0.220003
GATAD2B	390.675	0.499991	0.228003	2.19291	0.0283137	0.220672
C9orf139	14.173	0.993627	0.453182	2.19256	0.0283392	0.220744
TCEA2	305.086	-0.734013	0.334835	-2.19216	0.0283677	0.22084
SLC1A2	14.8299	0.931426	0.425	2.19159	0.0284091	0.221036
ZDHHC24	564.809	0.418276	0.190929	2.19074	0.0284705	0.221387
CDK5	426.789	-0.495826	0.226384	-2.1902	0.02851	0.221567
KATNAL1	105.352	0.940604	0.429574	2.18962	0.0285518	0.221709
PPM1K	480.074	0.493727	0.225498	2.1895	0.0285608	0.221709
WDR86	17.1917	1.01583	0.464038	2.18911	0.0285887	0.221799
XCL2	6.24588	0.872579	0.398675	2.1887	0.0286187	0.221905
JAKMIP1	434.738	0.859888	0.392992	2.18805	0.0286657	0.222143
RPS9	9947.94	-0.511562	0.233824	-2.1878	0.0286838	0.222157
AK8	3.62171	0.94263	0.431032	2.18692	0.0287486	0.222406
TLN2	44.3262	1.01003	0.461854	2.18691	0.0287487	0.222406
CHIC1	135.421	0.592942	0.271184	2.18649	0.0287795	0.222518
SEC24D	476.781	0.748071	0.342273	2.1856	0.0288451	0.222898
ITGA6	4918.86	-0.589929	0.269997	-2.18495	0.0288927	0.22314
BAG1	877.567	-0.409917	0.187753	-2.18327	0.0290157	0.223962
PTPRE	338.433	0.608325	0.278683	2.18286	0.0290461	0.22407
VARS2	1133.27	-0.470221	0.215448	-2.18253	0.0290706	0.224119
TTC39C	842.315	0.454009	0.208039	2.18233	0.0290854	0.224119
SNRNP27	411.156	-0.391936	0.179733	-2.18065	0.029209	0.224944
RPL35A	836.779	-0.52577	0.241166	-2.18012	0.0292488	0.225123
DAPK1	7.13657	0.909935	0.41749	2.17954	0.0292919	0.225258
UNC119B	403.983	-0.650361	0.298437	-2.17923	0.0293148	0.225258
SAMD9L	426.53	0.631039	0.28958	2.17915	0.0293207	0.225258
PAX9	2.33883	0.634179	0.291043	2.17899	0.0293325	0.225258
PQLC2	198.843	0.637286	0.292548	2.1784	0.0293765	0.225468
EMP3	5206.28	0.438636	0.20139	2.17804	0.0294028	0.225543
RFX7	393.817	0.611056	0.280587	2.17778	0.0294225	0.225567
SPR	665.734	-0.459502	0.211139	-2.1763	0.0295326	0.226283
MAP3K2	671.296	0.567602	0.26118	2.17322	0.0297635	0.227898
SKIL	449.776	-0.809734	0.372626	-2.17305	0.0297768	0.227898
CLASP1	973.527	0.467	0.215031	2.17178	0.0298726	0.228431
E2F4	2937.82	-0.284269	0.130911	-2.17147	0.0298955	0.228431
EXOSC8	391.753	-0.485564	0.223612	-2.17145	0.0298968	0.228431
C11orf73	1035.01	-0.344966	0.158901	-2.17095	0.0299348	0.228593
PYGB	2099.16	0.341618	0.157396	2.17044	0.0299738	0.228682
PREPL	577.355	0.561992	0.258953	2.17024	0.0299884	0.228682
ACY1	710.707	-0.584403	0.269295	-2.17012	0.0299974	0.228682
HCST	1661.48	0.617163	0.284419	2.16991	0.0300137	0.228682
ANXA2	11070.3	0.522985	0.241097	2.16919	0.0300681	0.228922
SCN2A	30.0699	0.98664	0.454935	2.16875	0.0301018	0.228922
MMS19	1695.95	-0.346657	0.15985	-2.16864	0.0301103	0.228922
TSHZ3	40.6658	0.991243	0.457104	2.16853	0.0301184	0.228922
SPG21	2501.05	-0.486119	0.224194	-2.16829	0.0301364	0.228922
ADAMTS13	96.6918	-0.958111	0.441899	-2.16816	0.0301461	0.228922
ZNF350	464.025	-0.485553	0.223987	-2.16778	0.0301756	0.229018
ZNF280C	96.0093	0.882542	0.407292	2.16685	0.0302459	0.229424
EXT1	252.199	0.705542	0.325651	2.16655	0.0302688	0.22947
APOOL	260.67	-0.553143	0.255343	-2.16628	0.0302899	0.229501
TMEM120B	856.086	0.449186	0.207395	2.16584	0.0303234	0.229627
SHQ1	374.403	-0.570261	0.263334	-2.16554	0.0303464	0.229674
EIF4ENIF1	596.764	-0.472278	0.21813	-2.16512	0.0303784	0.229788
ATP5G1	1104.07	-0.452078	0.208863	-2.16447	0.030428	0.229859
CCL3L3	40.3348	-0.996126	0.460248	-2.16432	0.0304396	0.229859
R3HDM1	567.931	-0.492394	0.227516	-2.16422	0.0304475	0.229859
HECW2	9.58692	0.996595	0.460509	2.16412	0.0304554	0.229859
ZNF526	151.226	0.584083	0.269987	2.16337	0.0305125	0.230163
ZNF615	213.816	0.736371	0.340429	2.16307	0.0305357	0.230211
RPL30	7418.67	-0.463775	0.21446	-2.16253	0.0305774	0.230397
RIPK4	52.4926	-0.919084	0.42527	-2.16118	0.0306814	0.231053
SLCO5A1	1.1961	0.394678	0.182682	2.16047	0.0307364	0.231261
ATP2C1	292.753	0.606315	0.280651	2.16038	0.030743	0.231261
SIRT7	1828.41	0.453105	0.209765	2.16006	0.0307682	0.231323
BIRC7	1.61412	0.572771	0.265236	2.15947	0.0308134	0.231534
PODXL	7.90072	0.969943	0.449272	2.15892	0.0308564	0.231729
LSG1	690.244	0.41414	0.191856	2.1586	0.0308816	0.231791
SRD5A3	64.2944	0.877752	0.40669	2.15828	0.030906	0.231846
SHC1	1266.31	0.432932	0.200621	2.15796	0.0309311	0.231906
PILRB	210.755	-0.703137	0.325897	-2.15754	0.0309634	0.231944
EIF3F	6394.12	-0.372235	0.172572	-2.15698	0.0310069	0.231944
PEPD	1008.21	-0.404662	0.187633	-2.15667	0.0310316	0.231944
UBR4	2438.45	0.505525	0.23441	2.15658	0.0310381	0.231944
EXPH5	245.631	-0.921438	0.427268	-2.15658	0.0310384	0.231944
TMEM86A	50.8567	-0.967543	0.448656	-2.15653	0.031042	0.231944
NEK1	556.448	0.516202	0.239402	2.15622	0.0310668	0.231944
TCFL5	309.302	-0.619535	0.287343	-2.15609	0.031077	0.231944
TMEM254	51.1293	-0.982483	0.455713	-2.15592	0.0310895	0.231944
TMEM70	292.446	-0.476147	0.220888	-2.1556	0.0311148	0.232006
CD74	6476.31	0.569642	0.26439	2.15455	0.0311971	0.232395
PRKCD	716.034	0.513113	0.238159	2.1545	0.0312012	0.232395
TMEM182	20.5248	-0.999946	0.464247	-2.15391	0.0312474	0.232573
ASB2	175.396	0.80291	0.372795	2.15376	0.0312593	0.232573
ACAD11	177.464	0.775164	0.360089	2.1527	0.031342	0.233061
PPP1R14B	599.81	-0.55056	0.255842	-2.15195	0.0314013	0.233374
FOXI1	0.348786	0.275139	0.127866	2.15178	0.0314149	NA
DENND4B	3820.5	0.35075	0.163052	2.15115	0.0314642	0.233584
MARCKSL1	1434.35	-0.547476	0.254528	-2.15094	0.0314807	0.233584
RPS26	6488.19	-0.537427	0.249857	-2.15094	0.0314809	0.233584
MUC16	0.940821	0.541298	0.251716	2.15043	0.031521	0.233753
DNMT1	2212.48	0.39602	0.184251	2.14936	0.0316062	0.234257
GPR56	185.194	0.977296	0.454756	2.14906	0.03163	0.234306
VAMP2	1036.06	-0.39347	0.18312	-2.1487	0.0316581	0.234387
RPS29	6856.13	-0.506124	0.235653	-2.14775	0.0317334	0.234781
IKBKE	2994.44	-0.365595	0.170234	-2.1476	0.0317459	0.234781
ASCC3	937.847	0.481085	0.224057	2.14716	0.0317807	0.234824
ERN1	484.203	0.709264	0.330355	2.14698	0.0317951	0.234824
FHIT	83.6981	-0.752883	0.350713	-2.14672	0.0318157	0.234824
FBXL14	1075.79	0.448872	0.209103	2.14666	0.0318207	0.234824
VPS13A	423.685	0.664126	0.30946	2.14608	0.0318669	0.234961
C15orf60	2.53251	0.860417	0.400942	2.14599	0.0318738	0.234961
C1orf109	201.243	0.560552	0.261276	2.14544	0.0319176	0.235157
C10orf11	2.48782	0.719484	0.33557	2.14407	0.0320274	0.235838
NHLRC2	251.089	0.666904	0.311078	2.14385	0.0320451	0.235841
COPS3	1055.69	-0.425406	0.198462	-2.14351	0.032072	0.235911
TMEM229B	238.324	0.867343	0.404715	2.1431	0.0321053	0.236028
C12orf57	2312.94	-0.535562	0.250027	-2.14202	0.032192	0.23646
NID1	0.767462	0.355667	0.166049	2.14194	0.0321987	0.23646
UGP2	1089.49	-0.384214	0.179422	-2.14139	0.0322424	0.236653
NICN1	501.622	-0.393543	0.183949	-2.13941	0.0324022	0.237698
LYAR	558.38	-0.479061	0.224011	-2.13857	0.0324709	0.238046
CTNNBL1	1884.75	-0.314166	0.146917	-2.13839	0.0324847	0.238046
C1orf21	7.79713	0.801085	0.374712	2.13787	0.0325275	0.238232
BRI3	131.986	-0.620569	0.290347	-2.13734	0.0325706	0.238316
HERC4	741.712	0.577773	0.270329	2.13729	0.0325741	0.238316
RPL7L1	206.524	-0.406759	0.190439	-2.1359	0.0326872	0.239015
GJA9	6.46533	0.964725	0.451773	2.13542	0.0327266	0.239175
FBXL18	398.086	0.601052	0.281515	2.13506	0.0327557	0.239259
GSTM3	28.1973	0.990254	0.463872	2.13476	0.0327808	0.23926
RPL22L1	545.995	-0.655117	0.306923	-2.13446	0.0328049	0.23926
ZBTB43	475.552	0.478368	0.224147	2.13417	0.0328292	0.23926
TIGD3	31.8158	-0.990168	0.463964	-2.13415	0.0328307	0.23926
ZNF182	280.474	0.579228	0.27143	2.13399	0.0328437	0.23926
KRBA1	64.7247	-0.801909	0.376077	-2.1323	0.0329821	0.240139
BET1L	1312.7	-0.315227	0.147863	-2.13188	0.0330165	0.240261
CEP112	288.643	-0.732776	0.343885	-2.13087	0.0330996	0.240617
SLC12A3	0.904649	0.426877	0.200331	2.13086	0.0331007	0.240617
COQ2	253.088	0.551438	0.258858	2.13027	0.0331491	0.24084
RPS15A	11357.4	-0.521327	0.244819	-2.12944	0.0332179	0.241097
TNFRSF18	673.51	0.942831	0.442765	2.12941	0.03322	0.241097
TOP2A	277.169	-0.893355	0.419935	-2.12736	0.0333899	0.242072
WNK1	2715.17	0.35021	0.164622	2.12736	0.0333899	0.242072
PFDN4	237.132	-0.57982	0.272641	-2.12668	0.0334466	0.242354
DUSP23	708.899	-0.574071	0.270016	-2.12606	0.0334982	0.242599
CHAC2	101.966	-0.757043	0.356204	-2.12531	0.0335608	0.242782
PRPS1	647.841	-0.440412	0.207223	-2.1253	0.0335615	0.242782
CRISPLD1	6.92893	0.710462	0.334346	2.12493	0.0335924	0.242782
GBA	500.805	0.521497	0.245422	2.1249	0.0335948	0.242782
SNN	660.94	-0.618041	0.29094	-2.12429	0.0336457	0.243021
RBM17	2111.98	-0.339876	0.16013	-2.1225	0.0337956	0.243974
GLIPR2	4915.53	0.350743	0.165269	2.12225	0.0338165	0.243995
SETDB2	348.335	-0.540128	0.254744	-2.12028	0.0339825	0.245063
FAM193A	814.496	0.376345	0.177582	2.11928	0.034067	0.245542
WHSC1	357.595	0.462705	0.218418	2.11843	0.0341384	0.245927
SPAG16	112.583	-0.572526	0.270325	-2.11792	0.0341822	0.246112
BLM	406.085	0.541539	0.255725	2.11766	0.0342039	0.246138
FXN	222.061	-0.552412	0.260912	-2.11723	0.0342401	0.24619
RPS3A	8958.47	-0.504987	0.238522	-2.11715	0.0342473	0.24619
RSPH9	51.6917	0.893287	0.422033	2.11663	0.0342916	0.24637
GEMIN4	647.902	-0.557189	0.263269	-2.11643	0.0343086	0.24637
SERPIND1	17.3713	0.948042	0.448117	2.11561	0.034378	0.246617
KIAA0247	890.816	0.425683	0.201212	2.1156	0.0343792	0.246617
TNFSF8	1321.67	-0.446149	0.21093	-2.11515	0.0344173	0.24676
TNFRSF9	18.7061	0.970918	0.459102	2.11482	0.0344452	0.246762
SFXN1	543.159	-0.537648	0.254241	-2.11472	0.0344538	0.246762
PDE5A	59.8138	0.972913	0.460311	2.1136	0.0345494	0.247274
HARS2	836.7	0.424073	0.200654	2.11346	0.0345617	0.247274
KPTN	797.33	-0.528958	0.250355	-2.11283	0.0346152	0.247527
ENO1	17395.4	-0.331144	0.156816	-2.11168	0.0347142	0.248038
GNB1L	534.292	-0.486789	0.230534	-2.11157	0.0347232	0.248038
HPS5	513.725	0.513413	0.243206	2.11102	0.0347706	0.248247
ARFIP1	114.423	0.738443	0.349869	2.11063	0.0348042	0.248356
ZHX2	439.291	-0.61633	0.292195	-2.10931	0.0349174	0.249034
SASH1	7.34725	0.822492	0.390003	2.10894	0.0349499	0.249135
LSM4	2095.48	-0.45744	0.21702	-2.10782	0.0350464	0.249692
FAM89A	207.045	-0.631537	0.299738	-2.10697	0.0351205	0.250013
SMCR7	466.776	-0.489801	0.232488	-2.10678	0.0351363	0.250013
RPL18A	13527.8	-0.523247	0.248391	-2.10655	0.0351568	0.250013
UBA6	139.805	0.580603	0.275631	2.10645	0.035165	0.250013
SLC47A1	21.5795	0.853103	0.405166	2.10556	0.0352424	0.250085
SLC25A4	2355.18	0.277508	0.131805	2.10544	0.0352532	0.250085
HMGN1	1635.3	-0.486631	0.231208	-2.10473	0.0353145	0.250085
NFIX	127.078	-0.902439	0.428781	-2.10466	0.0353207	0.250085
MRPL42	1002.96	-0.391118	0.185838	-2.10462	0.0353241	0.250085
ADPRM	201.799	0.698776	0.332046	2.10446	0.0353384	0.250085
SRP14	6405.35	-0.283827	0.134871	-2.10443	0.0353407	0.250085
SDCBP	724.913	0.555403	0.263931	2.10435	0.0353477	0.250085
DCTN3	875.578	-0.461767	0.219462	-2.10409	0.0353709	0.250085
PVRL3	1.19432	0.495708	0.23562	2.10384	0.035392	0.250085
RPF1	1107.68	-0.390328	0.185534	-2.10382	0.0353945	0.250085
CD68	54.327	-0.889176	0.422652	-2.1038	0.0353957	0.250085
ZNF536	0.226419	0.264054	0.125538	2.10337	0.0354335	NA
C7orf41	181.821	0.886566	0.421499	2.10336	0.0354339	0.250091
SOGA2	5.5162	0.695953	0.330895	2.10324	0.0354446	0.250091
ASB14	25.0837	0.958549	0.455765	2.10316	0.0354516	0.250091
QRICH2	37.2177	0.975062	0.463754	2.10254	0.0355059	0.250276
SMAP1	1056.76	0.361562	0.171972	2.10244	0.0355147	0.250276
NCOA6	1203.55	0.418151	0.198941	2.10188	0.0355634	0.25049
SPATA9	6.89055	0.92284	0.439428	2.10009	0.0357207	0.251391
HIPK2	659.976	-0.540881	0.257562	-2.10001	0.0357282	0.251391
INTS9	626.942	-0.422799	0.201409	-2.09921	0.0357987	0.251668
COL10A1	8.9048	0.897758	0.427679	2.09914	0.0358046	0.251668
TGFBI	30.371	0.95369	0.454454	2.09854	0.0358574	0.251836
RPL13A	18420	-0.48541	0.231319	-2.09845	0.0358655	0.251836
ABCG2	526.232	0.591682	0.282135	2.09716	0.0359794	0.252506
TBC1D12	15.6926	0.898741	0.428656	2.09665	0.0360246	0.252601
PDXP	393.79	-0.578953	0.276141	-2.09659	0.0360302	0.252601
PPIP5K1	398.377	0.6593	0.314497	2.09636	0.0360499	0.252609
RPL36	3786.02	-0.516832	0.246706	-2.09493	0.0361771	0.25337
RPS6KA5	343.584	0.670267	0.320038	2.09434	0.0362301	0.253611
POLN	2.223	0.759631	0.363125	2.09192	0.0364453	0.254756
FOXA1	0.671316	0.272176	0.13011	2.09189	0.0364479	0.254756
CYLD	5477.28	-0.444566	0.212525	-2.09183	0.0364539	0.254756
ETHE1	1697.64	-0.405384	0.193809	-2.09166	0.0364686	0.254756
C9orf89	2017.59	-0.462237	0.221077	-2.09084	0.0365422	0.255139
MTPAP	501.083	-0.425133	0.203398	-2.09015	0.0366039	0.255332
ARID5B	3016.11	-0.489188	0.234048	-2.09012	0.0366074	0.255332
SERPINB9	1178.8	0.57221	0.273798	2.0899	0.0366271	0.255339
PDGFRB	12.389	0.834368	0.399316	2.08949	0.0366634	0.255351
HGSNAT	989.218	0.508839	0.243526	2.08946	0.0366664	0.255351
TMEM237	33.3313	0.969871	0.464289	2.08894	0.0367134	0.255466
ADAM15	1248.7	0.450178	0.215519	2.08881	0.0367251	0.255466
HAVCR2	10.1989	0.855351	0.409523	2.08865	0.0367392	0.255466
TPM2	1948.01	-0.722101	0.345771	-2.08838	0.0367635	0.255504
RAD23B	367.696	0.693756	0.332365	2.08733	0.0368582	0.256032
GPI	7504.14	-0.221481	0.106153	-2.08644	0.0369389	0.256291
FCHO2	73.2393	0.720281	0.345231	2.08638	0.0369446	0.256291
TRAF7	1576.53	-0.250602	0.120118	-2.08629	0.0369521	0.256291
ARL15	140.256	0.6547	0.313872	2.08588	0.0369891	0.2564
CLIP2	84.7386	0.911897	0.437213	2.0857	0.0370054	0.2564
CELA2B	5.27455	0.94124	0.451432	2.08501	0.0370686	0.256525
TMEM143	985.966	-0.554074	0.265772	-2.08477	0.0370901	0.256525
PRDM1	570.071	0.95337	0.457347	2.08457	0.0371087	0.256525
TRNT1	164.821	-0.502776	0.241191	-2.08456	0.0371095	0.256525
RPSA	17037.7	-0.430183	0.206375	-2.08447	0.0371177	0.256525
HCFC2	422.978	0.475019	0.228019	2.08324	0.0372292	0.256954
MRPL32	722.519	-0.404137	0.194008	-2.08309	0.0372426	0.256954
TAOK1	1284.74	0.446842	0.214516	2.08303	0.0372487	0.256954
ZCCHC2	338.282	0.505063	0.242474	2.08295	0.0372554	0.256954
SRP72	1186.5	-0.333303	0.160092	-2.08195	0.0373473	0.257308
SECISBP2L	528.368	0.475273	0.228308	2.08172	0.0373684	0.257308
EIF1B	1022.99	-0.536037	0.257526	-2.08148	0.0373897	0.257308
SEC14L2	222.675	-0.618946	0.297364	-2.08144	0.0373936	0.257308
NANP	103.788	-0.796274	0.382643	-2.08099	0.0374353	0.257308
C10orf67	0.516401	0.269224	0.129394	2.08066	0.0374648	NA
CD8B	30.76	-0.952015	0.457568	-2.0806	0.0374709	0.257308
B3GALT2	3.41439	0.785442	0.377515	2.08056	0.0374745	0.257308
SPINT1	88.0958	0.950349	0.456823	2.08034	0.0374941	0.257308
CYB5A	2648.37	-0.487726	0.234446	-2.08033	0.0374953	0.257308
QSER1	96.3203	0.87583	0.421006	2.08033	0.0374957	0.257308
ST6GAL1	3467.55	-0.71099	0.341841	-2.07989	0.037536	0.257454
DCN	2.23828	-0.52055	0.250315	-2.07958	0.0375639	0.257516
CD58	690.35	0.692097	0.332875	2.07915	0.0376035	0.257658
PTPN7	1769.6	0.449905	0.216548	2.07762	0.0377443	0.258392
YKT6	1155.19	0.283499	0.136459	2.07754	0.0377515	0.258392
DPP8	569.551	0.511535	0.246272	2.07711	0.0377912	0.258392
POLR2C	1743.2	-0.327673	0.15777	-2.0769	0.037811	0.258392
ATXN1	233.47	0.655781	0.315779	2.07671	0.0378287	0.258392
TUSC2	886.233	-0.405535	0.195293	-2.07655	0.0378429	0.258392
CHST1	1.60895	0.480026	0.231166	2.07654	0.0378436	0.258392
PDIA4	1776.12	-0.396409	0.190922	-2.07629	0.0378672	0.258424
APAF1	381.485	0.72298	0.348243	2.07608	0.0378867	0.258428
[truncated: 16,287 more rows]

## Sheet: Data set 5
Data Set 2: differentiation gene set (comparing Control EM vs CM) filtered by p-adj < 0.05 |log2fc| > 1
EMConVsCMCon_D1p2OF_DESeq2_results	baseMean	log2FoldChange (EM_Control/CM_Control)	lfcSE (EM_Control/CM_Control)	stat (EM_Control/CM_Control)	pvalue (EM_Control/CM_Control)	padj (EM_Control/CM_Control)
SELL	20963.4	-3.77126	0.206128	-18.2957	8.95537e-75	1.21865e-70
SPINK2	410.467	4.07549	0.323367	12.6033	2.02534e-36	1.37804e-32
SFRP5	2743.82	-2.68207	0.229033	-11.7104	1.12732e-31	5.11353e-28
CSF1	2506.34	3.74795	0.32801	11.4263	3.08969e-30	1.05111e-26
FAM101B	3590.99	-2.45458	0.241975	-10.1439	3.52616e-24	9.59681e-21
CCR7	13508.5	-2.30546	0.240668	-9.57942	9.75893e-22	2.21333e-18
BTBD3	88.4922	-3.53118	0.370536	-9.52992	1.5741e-21	3.06004e-18
STX3	256.334	3.46736	0.366844	9.45189	3.3278e-21	5.66058e-18
CX3CR1	593.741	4.33882	0.46443	9.34227	9.4294e-21	1.42572e-17
SAMD3	98.672	4.20876	0.462227	9.10539	8.59577e-20	1.16971e-16
CA6	8580.8	-2.27878	0.258853	-8.80339	1.32738e-18	1.64209e-15
EVA1C	940.175	-2.1697	0.249326	-8.70226	3.2534e-18	3.68936e-15
RCN3	3006.55	-2.34951	0.290191	-8.09641	5.66029e-16	5.92502e-13
IL18RAP	35.2875	3.56804	0.463979	7.69008	1.47043e-14	1.42926e-11
SLAMF1	894.399	1.52091	0.19852	7.66126	1.84125e-14	1.67038e-11
TNFRSF1B	5610.17	1.5652	0.205554	7.61456	2.64586e-14	2.2503e-11
CECR5	562.492	-1.36073	0.17983	-7.56676	3.82656e-14	3.06305e-11
MAP6	13.3408	3.41316	0.45392	7.51929	5.50731e-14	4.16353e-11
HOPX	924.309	3.35154	0.452024	7.41451	1.22075e-13	8.74316e-11
KLRB1	131.494	3.29314	0.454629	7.24359	4.36976e-13	2.97318e-10
IFNGR2	1100.37	-1.66717	0.232249	-7.17839	7.05377e-13	4.57084e-10
TMEM63A	4872.26	-1.31432	0.184225	-7.13431	9.7271e-13	6.01665e-10
NTNG2	123.458	3.16205	0.444026	7.12131	1.06906e-12	6.3251e-10
GPC2	155.461	-2.58162	0.365821	-7.05704	1.70084e-12	9.64379e-10
ACTN4	700.802	1.44752	0.207355	6.98085	2.93399e-12	1.59703e-09
TH1L	2627.36	-0.668813	0.0959927	-6.96733	3.23005e-12	1.69056e-09
GPR141	22.7989	3.09741	0.44941	6.89217	5.49485e-12	2.7694e-09
GOLIM4	371.398	2.43444	0.354816	6.86115	6.83107e-12	3.3199e-09
DOCK1	660.09	-2.01562	0.294491	-6.84442	7.67849e-12	3.60307e-09
GAS7	218.587	2.95688	0.435295	6.79283	1.09957e-11	4.98767e-09
TCF7	14115.7	-1.16822	0.172763	-6.76201	1.36095e-11	5.97412e-09
FRY	124.692	3.11311	0.463274	6.7198	1.81972e-11	7.70357e-09
CLIC5	93.4659	2.90213	0.432124	6.71597	1.86815e-11	7.70357e-09
CHI3L2	854.869	-2.00982	0.300296	-6.69281	2.18927e-11	8.76224e-09
HYAL2	531.903	-1.96233	0.295357	-6.64395	3.05395e-11	1.18738e-08
IL12RB2	160.973	2.86766	0.431987	6.63831	3.17302e-11	1.1994e-08
CD7	1968.1	-1.5952	0.240698	-6.62742	3.41611e-11	1.25639e-08
TAF4B	338.631	-2.49449	0.377041	-6.61597	3.69129e-11	1.32187e-08
RGS9	287.532	2.87429	0.436076	6.59126	4.3611e-11	1.52169e-08
EDAR	343.946	-2.53314	0.385053	-6.57868	4.74643e-11	1.61474e-08
FMNL3	1238.2	-1.5673	0.241268	-6.49609	8.24337e-11	2.72863e-08
FAM151A	130.239	2.9924	0.460875	6.49287	8.42169e-11	2.72863e-08
FHL1	316.651	-2.1211	0.328395	-6.45898	1.05411e-10	3.33589e-08
S100A4	7952.33	1.82392	0.283643	6.43031	1.27343e-10	3.93838e-08
MATK	469.847	2.56778	0.400995	6.40352	1.51833e-10	4.59144e-08
KAT2B	233.484	1.76602	0.276442	6.3884	1.67635e-10	4.95908e-08
ACTN1	5696.79	-1.27507	0.200601	-6.35627	2.06709e-10	5.98489e-08
SYTL3	428.376	1.94433	0.306688	6.33976	2.30127e-10	6.52409e-08
USP20	3450.99	-0.822725	0.130997	-6.2805	3.37485e-10	9.37243e-08
GZMB	2351.6	2.87384	0.463747	6.197	5.75478e-10	1.5563e-07
NKD2	461.327	-2.08794	0.337042	-6.19489	5.8327e-10	1.5563e-07
TPD52	86.0639	2.3886	0.389188	6.13741	8.38785e-10	2.19504e-07
MCOLN2	154.412	2.77946	0.453543	6.12833	8.88074e-10	2.28017e-07
STAT4	720.687	1.62764	0.266023	6.11842	9.45051e-10	2.38153e-07
GZMH	198.249	2.75418	0.451547	6.09943	1.06449e-09	2.63374e-07
TRAPPC10	1216.82	1.05876	0.173805	6.09165	1.11754e-09	2.71562e-07
NKG7	1558.05	2.74256	0.450935	6.08194	1.18734e-09	2.83462e-07
TBX21	251.955	2.40246	0.395729	6.07096	1.27147e-09	2.98312e-07
TMIGD2	494.272	-2.05332	0.340178	-6.03602	1.57964e-09	3.64335e-07
LEF1	9172.39	-1.38417	0.231026	-5.99141	2.0803e-09	4.71811e-07
DHRS7	783.863	1.37197	0.230816	5.94398	2.78179e-09	6.20567e-07
GTF2E2	1575.38	-0.9431	0.15991	-5.89768	3.6864e-09	8.09104e-07
C22orf42	17.1093	2.58469	0.438738	5.89119	3.83431e-09	8.28211e-07
TGFBR3	1043.67	2.18716	0.371716	5.88394	4.00621e-09	8.5182e-07
SLC22A17	567.169	-1.858	0.316212	-5.87581	4.20791e-09	8.80942e-07
SYTL2	661.017	1.53441	0.263413	5.82511	5.70755e-09	1.17679e-06
BEND5	133.907	-2.34703	0.407767	-5.75582	8.62241e-09	1.75125e-06
TRIB2	5316.39	-1.326	0.23081	-5.74497	9.19399e-09	1.83988e-06
GSTT1	1996.58	-1.40024	0.244044	-5.73766	9.59911e-09	1.89311e-06
S1PR5	80.9802	2.47634	0.43335	5.71441	1.10088e-08	2.14012e-06
KLRG1	74.1568	2.62476	0.460031	5.7056	1.15932e-08	2.22197e-06
AFF3	399.923	-1.93713	0.344679	-5.62009	1.90855e-08	3.60716e-06
JAKMIP2	161.868	2.57819	0.459242	5.61402	1.97683e-08	3.68504e-06
DOCK5	46.001	2.52151	0.453638	5.55841	2.72241e-08	5.0063e-06
ST8SIA1	104.316	2.57912	0.464422	5.5534	2.80168e-08	5.08337e-06
CST7	587.66	2.37606	0.430338	5.52139	3.36332e-08	6.02211e-06
RGS10	1053.88	-1.2972	0.235251	-5.51411	3.50543e-08	6.19504e-06
AHNAK	1774.55	1.29945	0.235786	5.51115	3.56504e-08	6.21962e-06
RCVRN	8.19833	2.48691	0.452139	5.50031	3.79123e-08	6.53051e-06
WDR63	40.6969	2.55202	0.464322	5.49624	3.87985e-08	6.59962e-06
SCN4A	175.509	2.42803	0.444245	5.46552	4.61541e-08	7.74364e-06
GNLY	1054.87	2.50412	0.458329	5.46358	4.66621e-08	7.74364e-06
BEX2	118.925	-2.29173	0.419791	-5.45921	4.78254e-08	7.84106e-06
FHL3	794.537	-1.12923	0.206942	-5.45675	4.84937e-08	7.85598e-06
CCR9	282.758	2.52815	0.464414	5.44373	5.21761e-08	8.28075e-06
F2R	310.301	2.02186	0.371446	5.4432	5.23328e-08	8.28075e-06
EPHX1	273.981	-1.46359	0.26911	-5.43865	5.36867e-08	8.39734e-06
MYO1G	13186.3	0.816093	0.151012	5.40416	6.5111e-08	1.00685e-05
NBEAL2	1769.65	1.21607	0.22517	5.4007	6.63826e-08	1.01498e-05
IL7	208.568	2.0007	0.371462	5.386	7.2041e-08	1.08926e-05
PCDH1	249.56	2.49417	0.463624	5.37972	7.46008e-08	1.11557e-05
CXCR6	197.003	2.49474	0.464088	5.37558	7.63387e-08	1.12915e-05
CDIP1	1449.38	-0.842453	0.156876	-5.37017	7.86613e-08	1.15099e-05
KLRD1	66.7489	2.46178	0.459432	5.35831	8.40049e-08	1.21343e-05
HPCAL1	4026.66	-1.13922	0.212668	-5.35679	8.47117e-08	1.21343e-05
APOBEC3C	3023.37	1.20619	0.225904	5.33939	9.32607e-08	1.32197e-05
APBA2	1246.07	-1.34595	0.252213	-5.33654	9.47395e-08	1.32815e-05
CCR5	166.29	2.36013	0.442402	5.3348	9.56485e-08	1.32815e-05
GALNT3	27.7405	2.47073	0.464256	5.32191	1.02682e-07	1.4114e-05
CTSH	1677.48	-1.28183	0.241401	-5.30996	1.0965e-07	1.49211e-05
FAM129A	780.515	1.70256	0.32087	5.30609	1.12005e-07	1.50907e-05
ST6GALNAC5	204.434	-1.84765	0.349449	-5.28733	1.24117e-07	1.65587e-05
NUCB2	2033.46	-1.30205	0.246873	-5.27417	1.33355e-07	1.76184e-05
PPP1R12A	4551.98	0.751307	0.1435	5.2356	1.64447e-07	2.15172e-05
PHGDH	398.265	-1.27226	0.243301	-5.22914	1.70297e-07	2.19274e-05
MARCH3	490.57	-1.61072	0.308061	-5.22859	1.70804e-07	2.19274e-05
CMA1	82.1664	2.27916	0.436384	5.22283	1.7621e-07	2.241e-05
REPIN1	1670.2	-1.13808	0.218552	-5.20736	1.91541e-07	2.41342e-05
ZNF683	34.6087	2.29723	0.441868	5.19891	2.00462e-07	2.50264e-05
ZEB2	175.69	2.36874	0.457999	5.17193	2.31694e-07	2.86626e-05
ARRB1	272.213	1.3856	0.268015	5.16988	2.34249e-07	2.87177e-05
ARHGAP26	779.077	1.11267	0.215325	5.16742	2.37345e-07	2.88374e-05
KLRF1	12.5718	2.35977	0.457351	5.15964	2.47423e-07	2.97959e-05
RBPJ	1132.45	1.00423	0.195004	5.1498	2.60771e-07	3.11278e-05
FHOD1	670.438	1.28976	0.250718	5.14428	2.68544e-07	3.1777e-05
NMUR1	6.50607	2.2392	0.436423	5.1308	2.88511e-07	3.38453e-05
UBE2E2	335.062	-1.75949	0.344503	-5.10732	3.26759e-07	3.80045e-05
AMICA1	284.874	2.25127	0.441495	5.09919	3.41109e-07	3.93373e-05
ISL2	16.4971	2.1695	0.42688	5.08222	3.73044e-07	4.24241e-05
DIAPH1	4355.09	0.879448	0.173062	5.08168	3.7411e-07	4.24241e-05
EEF1G	18962.5	-0.915497	0.180888	-5.06112	4.16802e-07	4.68747e-05
CD38	858.461	-1.48025	0.293934	-5.03598	4.75419e-07	5.30287e-05
PPP3CA	527.533	1.22822	0.244139	5.0308	4.88445e-07	5.40387e-05
SLA2	2151.12	1.14429	0.22755	5.02873	4.93741e-07	5.41841e-05
APOBEC3F	437.005	1.72066	0.343157	5.01421	5.32516e-07	5.79718e-05
OSR2	46.9944	2.05974	0.4119	5.00057	5.71601e-07	6.17329e-05
RUSC2	201.134	-1.99312	0.399411	-4.99014	6.0335e-07	6.46487e-05
NCKAP5L	679.205	-0.855599	0.17152	-4.98832	6.09051e-07	6.47444e-05
RNPEPL1	5024.82	0.7223	0.144841	4.98684	6.13758e-07	6.47444e-05
ACOT11	269.666	2.31425	0.464448	4.9828	6.26721e-07	6.56032e-05
PHLDA1	203.637	1.90165	0.383306	4.96119	7.00631e-07	7.23309e-05
SCML1	186.918	-1.69033	0.34073	-4.96091	7.01622e-07	7.23309e-05
LRP5	820.293	-1.86967	0.377473	-4.95312	7.30347e-07	7.4726e-05
RASGRF2	751.195	-1.87296	0.378799	-4.94448	7.63479e-07	7.7533e-05
EML4	4333.94	0.869102	0.176774	4.91646	8.81236e-07	8.88286e-05
ITGAL	6494.17	0.945141	0.192438	4.9114	9.04285e-07	9.00355e-05
NHSL2	220.955	2.21377	0.450785	4.91093	9.06442e-07	9.00355e-05
BLK	31.8978	2.25565	0.460023	4.90333	9.42237e-07	9.24998e-05
CTDSP2	1472.88	-0.717519	0.146349	-4.90279	9.44846e-07	9.24998e-05
STXBP1	44.5796	2.20074	0.449565	4.89528	9.81683e-07	9.54196e-05
EPB49	176.242	2.04924	0.420739	4.87058	1.11272e-06	0.000107389
CLEC12A	82.9712	2.24934	0.462393	4.86456	1.14712e-06	0.000109929
SYNE1	4236.14	1.01449	0.20883	4.858	1.1858e-06	0.000112841
HMGA1	440.224	-0.995754	0.205089	-4.85522	1.20251e-06	0.000113637
IKZF3	1334.11	0.900201	0.185494	4.853	1.21608e-06	0.000114127
RUVBL1	856.081	-0.816214	0.168357	-4.84811	1.2464e-06	0.000115809
RXRG	6.88822	1.67891	0.346355	4.84738	1.25102e-06	0.000115809
BTF3L4	785.287	-0.841358	0.17394	-4.83707	1.3177e-06	0.000121157
IFNG	316.625	2.22027	0.45925	4.83454	1.33453e-06	0.000121881
SENP7	963.908	0.891241	0.18446	4.83163	1.35419e-06	0.000122852
SEPT11	752.423	1.32629	0.274602	4.82987	1.36621e-06	0.000123122
MYO5A	1174.43	1.17695	0.244648	4.81079	1.50334e-06	0.000134588
IPCEF1	2437.4	-1.04417	0.217473	-4.80138	1.57579e-06	0.000140152
PDE4A	279.48	1.52662	0.318603	4.79159	1.65465e-06	0.000145922
RASGEF1A	829.277	1.2867	0.268583	4.79069	1.66211e-06	0.000145922
MAPKAPK3	2577.61	0.625948	0.130755	4.78719	1.69136e-06	0.000147539
AZGP1	12.8042	2.18497	0.45729	4.77808	1.7698e-06	0.000153398
ADAM19	680.474	2.07005	0.434167	4.76788	1.86175e-06	0.000159757
ATP13A2	2794.62	0.740713	0.155372	4.76735	1.86665e-06	0.000159757
CNTNAP1	212.559	1.97293	0.415649	4.74662	2.0684e-06	0.00017489
ARHGAP31	108.548	2.12381	0.447443	4.74655	2.06918e-06	0.00017489
RNF138	1034.32	-1.03963	0.219864	-4.72854	2.26146e-06	0.00018896
IL10RA	7074.41	0.92478	0.195581	4.72836	2.26342e-06	0.00018896
SH2D2A	699.587	1.19382	0.252713	4.72404	2.31202e-06	0.000191841
ADAM8	1060.54	1.50352	0.319229	4.70984	2.47913e-06	0.00020446
PITPNM2	1298.15	-0.956951	0.203238	-4.70851	2.4953e-06	0.000204554
MTSS1	455.854	1.77499	0.378282	4.69225	2.70222e-06	0.00022019
NR3C1	1945.21	0.823746	0.175974	4.68107	2.85379e-06	0.000231157
SLC43A1	835.273	-0.818091	0.175317	-4.66636	3.06579e-06	0.00024686
IQGAP2	3163.32	0.934114	0.200492	4.6591	3.17594e-06	0.000254225
PREX1	5381.97	0.794818	0.170741	4.65512	3.23791e-06	0.000257669
DIP2C	1461.23	-1.15728	0.248742	-4.65252	3.27905e-06	0.000259427
GKAP1	128.372	-1.18847	0.255978	-4.64285	3.43634e-06	0.000270299
SLC7A10	27.3986	2.1549	0.464271	4.64148	3.45929e-06	0.000270541
AHRR	43.7356	2.13108	0.459375	4.63909	3.49953e-06	0.000272123
PRR5L	250.225	2.02494	0.436923	4.63455	3.57719e-06	0.000276582
SMC6	591.561	1.03948	0.225844	4.60265	4.17157e-06	0.000319496
FCGRT	1904.8	-0.980067	0.212953	-4.60227	4.17918e-06	0.000319496
DENND3	127.699	2.1237	0.461676	4.59998	4.22535e-06	0.000321221
THYN1	2666.47	-0.735451	0.160018	-4.59605	4.30576e-06	0.000324046
RELL1	1219.22	-0.915356	0.199171	-4.59584	4.31014e-06	0.000324046
SLK	1519.69	0.866363	0.188821	4.58828	4.46913e-06	0.000334153
BEX4	631.859	-1.08018	0.235509	-4.58657	4.50597e-06	0.000335067
DVL2	580.858	-0.84329	0.184143	-4.57955	4.65971e-06	0.000344616
HNRNPA1	6173.6	-0.730765	0.159673	-4.57663	4.72519e-06	0.00034757
SNTB1	201.309	1.60923	0.351978	4.57194	4.83222e-06	0.000353531
C4orf26	29.3637	2.10141	0.460068	4.5676	4.9335e-06	0.000359011
IL2RB	2131.19	1.13733	0.249278	4.56249	5.05515e-06	0.000365655
PRDX2	896.985	-1.18547	0.259908	-4.56109	5.08881e-06	0.000365655
SORBS3	830.083	-1.00955	0.221373	-4.56041	5.10541e-06	0.000365655
DNM3	748.996	-1.04086	0.22889	-4.54743	5.43051e-06	0.000386903
MTERFD2	731.225	-0.73017	0.160756	-4.5421	5.56961e-06	0.000394746
CD80	68.0882	2.09472	0.46159	4.53806	5.67752e-06	0.00040031
C1orf131	331.579	-1.01607	0.224073	-4.53454	5.77296e-06	0.00040494
PPP2R2B	76.6204	2.09613	0.462395	4.53321	5.80945e-06	0.00040541
STK10	6905.14	0.605958	0.133745	4.53071	5.87854e-06	0.000408139
TLE4	1288.37	-0.918603	0.202923	-4.52684	5.98713e-06	0.000413568
TMEM120A	604.038	1.10335	0.243856	4.5246	6.05086e-06	0.000415859
TMEM99	553.046	-0.947343	0.209607	-4.51962	6.19512e-06	0.000423634
CCL4	422.619	2.0869	0.462919	4.50814	6.5399e-06	0.000444975
NFATC1	1533.01	-0.771569	0.172188	-4.48098	7.43023e-06	0.000503038
ADSL	3309.2	-0.833059	0.185984	-4.47919	7.49281e-06	0.000504763
CPD	470.407	1.50979	0.338654	4.4582	8.26513e-06	0.000551589
MYO1F	3673.85	1.35257	0.303397	4.4581	8.26897e-06	0.000551589
TIE1	844.282	-1.05434	0.2381	-4.42816	9.50388e-06	0.000630872
MGAT4A	1116.49	-0.60679	0.137158	-4.42403	9.68757e-06	0.000639944
TSHZ1	761.035	-1.24337	0.281658	-4.41447	1.01257e-05	0.000665653
GPHN	369.945	-1.60962	0.365137	-4.40825	1.0421e-05	0.000681773
PARP8	739.857	1.48808	0.338077	4.40161	1.07453e-05	0.000699625
CCR10	94.0994	1.94516	0.44217	4.39912	1.08691e-05	0.000704317
GIPC3	184.52	-1.59671	0.36312	-4.39719	1.09659e-05	0.000707222
MYO9B	2484.33	0.788771	0.179894	4.38463	1.16183e-05	0.000745766
PAK3	143.65	1.71395	0.392203	4.37005	1.24216e-05	0.000793582
IGFBP4	141.403	-1.80157	0.412632	-4.36605	1.26513e-05	0.000804478
TIMM9	183.714	-0.962173	0.220944	-4.35482	1.33175e-05	0.00084052
HDAC4	887.586	0.959411	0.220349	4.35406	1.33637e-05	0.00084052
KLF7	1107.72	-1.24189	0.285269	-4.35341	1.34034e-05	0.00084052
IL17RD	3.61027	1.26676	0.291127	4.35123	1.35375e-05	0.00084504
APOBEC3G	774.469	1.69819	0.39042	4.34966	1.36347e-05	0.000847216
GATAD1	681.358	-0.69991	0.161301	-4.33916	1.43027e-05	0.000884687
CHRNE	71.0221	1.73066	0.399124	4.33615	1.45003e-05	0.000890999
GAB3	127.038	1.92212	0.443334	4.33561	1.45357e-05	0.000890999
MAML3	245.448	-1.7448	0.403291	-4.32641	1.51558e-05	0.000924841
TMEM255B	122.393	1.90984	0.441751	4.32335	1.5368e-05	0.000933603
ARAP2	880.295	1.10852	0.256681	4.31868	1.56966e-05	0.000949328
LDLRAP1	5493.2	-0.706488	0.163661	-4.31678	1.58324e-05	0.000953306
NEDD4	225.725	1.38252	0.321894	4.29496	1.74728e-05	0.00104744
SPN	5589.02	0.991267	0.231218	4.28716	1.80974e-05	0.00108013
FOXD1	21.2578	1.8397	0.429618	4.28218	1.85074e-05	0.00109978
VMP1	1376.02	0.659873	0.154234	4.27837	1.88264e-05	0.00111387
FLVCR1	120.874	1.3456	0.315499	4.26499	1.99907e-05	0.00117727
RIN3	1126.66	-1.10073	0.258139	-4.2641	2.00711e-05	0.00117727
H1FX	4879.51	-0.968687	0.227448	-4.25893	2.05409e-05	0.00119966
EVL	14186.8	-0.532043	0.125143	-4.25149	2.12355e-05	0.00123493
KCNN4	1104.35	-1.0344	0.243429	-4.24929	2.14452e-05	0.00124181
ADI1	814.45	-0.736112	0.173557	-4.24133	2.222e-05	0.00127624
PICK1	211.983	-1.02854	0.242508	-4.24126	2.22273e-05	0.00127624
TPPP	374.195	1.68212	0.396884	4.23831	2.25209e-05	0.00128767
CEP78	280.338	1.05812	0.250497	4.22409	2.39904e-05	0.00136595
DENND5A	2447.06	-1.17164	0.278125	-4.21263	2.52413e-05	0.00143118
[truncated: 18,045 more rows]

## Sheet: Data set 6
Data Set 6: Heat map clustered data including the genes (Control EM vs CM) in the order they appear.
[truncated: 414 more rows]

[truncated: 6 more sheets: Data set 7, Data set 8, Data set 9, Data set 10, Data set 11, Data set 12]
